# Supplementary material for: miR-196b-Oct1/2 axis regulates DNMT3A-mutant AML pathogenesis
Source: Leukemia. 2024 Nov 23;39(1):229–33. doi: 10.1038/s41375-024-02456-8 (PMC11717699; doi:10.1038/s41375-024-02456-8)
Supplement: Supplementary file 4 — Supplementary Table [file 41375_2024_2456_MOESM4_ESM.xlsx]

## Sheet: 196bKO AML RNAseq
Supplementary Table 1. RNA-Seq analyses of c-Kit+ miR-196b-/-Dnmt3a+/-Flt3ITD AML versus Dnmt3a+/-Flt3ITD AML.
Significantly differentially expressed mRNA (>2-fold change, adj p<0.05).
		Dnmt3a+/-Flt3ITD			miR196b-/-Dnmt3a+/-Flt3ITD
Ensembl ID	Symbol	8303	9301	9797	5348	5451	5480
ENSMUSG00000045868	Gvin1	-0.618907	-2.55896	-3.15637	0.618907	0.989925	1.04206
ENSMUSG00000073902	Gm1966	-0.754018	-2.86972	-3.09016	0.754018	1.01215	1.06102
ENSMUSG00000083411	Rpl30-ps10	-0.506315	-2.92739	-2.92739	1.47292	0.506315	1.33762
ENSMUSG00000081241	Gm14737	-0.892146	-2.2796	-4.29857	1.22564	1.46862	0.892146
ENSMUSG00000058508	Gm10042	-3.07291	-0.693074	-3.07291	0.693074	1.42261	1.10014
ENSMUSG00000085791	Rpl30-ps9	-1.86611	-0.866302	-3.62187	0.866302	1.35567	1.38231
ENSMUSG00000024190	Dusp1	-1.77263	-4.50418	-0.912125	1.04262	1.76541	0.912125
ENSMUSG00000091644	Gm17590	-2.65137	-4.10117	-1.13194	1.65867	1.19493	1.13194
ENSMUSG00000091367	Gm17711	-0.722832	-0.722832	-0.722832	3.82175	0.722832	3.57973
ENSMUSG00000091460	Gm7808	-4.11597	-4.11597	-4.11597	4.8918	4.45418	4.11597
ENSMUSG00000074403	Hist2h3b	-4.76559	-4.1821	-4.20252	4.45913	4.1821	4.44084
ENSMUSG00000084349	Rpl3-ps1	-3.79702	-3.88605	-5.07427	5.04713	3.79702	3.80078
ENSMUSG00000064288	Hist1h4k	-4.01727	-3.96238	-4.34356	4.11423	3.96238	4.49127
ENSMUSG00000081058	Hist2h3c2	-4.25707	-4.05834	-3.87124	4.06618	3.87124	4.42288
ENSMUSG00000069267	Hist1h3b	-4.3291	-4.55217	-3.8891	3.93839	3.8891	4.34593
ENSMUSG00000061991	Hist1h2af	-4.29436	-4.49556	-3.9524	4.3255	3.9524	4.36965
ENSMUSG00000060093	Hist1h4a	-4.20453	-4.83369	-3.69367	3.7894	3.69367	4.22776
ENSMUSG00000059309	Hist1h3f	-4.39757	-4.62852	-3.67342	3.90119	3.67342	4.09676
ENSMUSG00000061615	Hist1h2ab	-4.16041	-4.35276	-3.43959	3.58822	3.43959	3.92387
ENSMUSG00000060981	Hist1h4h	-4.24494	-4.22846	-3.36044	3.66146	3.36044	3.87791
ENSMUSG00000069312	Hist1h3h	-4.38226	-3.64583	-3.54552	3.84984	3.54552	3.72984
ENSMUSG00000075032	Hist1h3i	-4.17041	-4.9564	-3.22583	3.37908	3.22583	3.49355
ENSMUSG00000069273	Hist1h3e	-4.33486	-4.51918	-3.2604	3.54922	3.2604	3.43652
ENSMUSG00000061482	Hist1h4d	-3.63564	-4.65449	-3.65473	3.93555	3.63564	4.06755
ENSMUSG00000069274	Hist1h4f	-3.57055	-4.73069	-3.97346	3.58247	3.57055	4.1322
ENSMUSG00000069310	Hist1h3c	-3.65291	-3.855	-3.57753	3.92204	3.57753	3.9125
ENSMUSG00000069268	Hist1h2bf	-3.50824	-3.69756	-3.6123	3.8031	3.50824	3.90521
ENSMUSG00000064220	Hist2h2aa2	-6.67273	-4.22555	-4.67621	4.6013	4.22555	4.43314
ENSMUSG00000091971	Hspa1a	-2.0198	-1.02922	-0.816538	0.816538	5.38535	5.53784
ENSMUSG00000069314		-2.65593	-2.72593	-2.7139	3.02561	2.65593	3.01262
ENSMUSG00000066270	Gm10157	-2.75378	-2.5979	-2.51524	2.75476	2.51524	3.36879
ENSMUSG00000045999	AY036118	-2.88861	-2.65194	-3.60226	2.65194	2.69313	2.75711
ENSMUSG00000080712	Hist3h2bb-ps	-2.53725	-3.44196	-2.63177	2.56174	2.53725	2.66765
ENSMUSG00000052565	Hist1h1d	-2.84301	-3.47117	-2.38691	2.38691	2.4223	2.59011
ENSMUSG00000069309	Hist1h2an	-2.50201	-3.72971	-2.09861	2.88566	2.09861	2.60763
ENSMUSG00000084362	2610024D14Rik	-2.55083	-2.82003	-2.37777	2.64434	3.37989	2.37777
ENSMUSG00000092267	Gm20417	-2.77607	-2.65393	-2.16947	2.16947	3.24655	2.93154
ENSMUSG00000086991	Gm15334	-3.21189	-3.43453	-1.83349	2.70117	2.61799	1.83349
ENSMUSG00000041673	Lrrc18	-3.68639	-3.23462	-1.84303	1.94093	2.58583	1.84303
ENSMUSG00000086876	Gm12828	-2.22319	-2.68191	-3.53838	2.47406	2.41953	2.22319
ENSMUSG00000080831	Gm12529	-2.23571	-2.83824	-3.23669	2.33555	2.65775	2.23571
ENSMUSG00000081692	Gm15971	-2.52322	-2.40362	-3.0445	2.40362	2.55807	2.42569
ENSMUSG00000084838	Gm10241	-2.32977	-2.32977	-2.32977	3.91331	3.44205	2.32977
ENSMUSG00000069518	Gm10271	-3.14524	-1.99618	-4.09134	2.14141	2.11942	1.99618
ENSMUSG00000003545	Fosb	-2.54702	-4.03461	-1.22776	1.22776	2.78921	1.85412
ENSMUSG00000069304		-2.89522	-4.21605	-1.5057	1.5057	1.63003	2.27793
ENSMUSG00000026628	Atf3	-3.2539	-2.92663	-1.32216	1.32216	3.19263	1.96342
ENSMUSG00000091405	Hist2h4	-3.20665	-3.47577	-2.91565	2.91565	2.94851	3.26967
ENSMUSG00000069271		-3.03446	-3.50685	-3.07092	3.07965	3.03446	3.52706
ENSMUSG00000071478	Hist1h2ad	-3.53321	-4.10678	-2.58024	2.58024	2.70446	2.69311
ENSMUSG00000080076	Hist1h2aj	-2.77471	-3.69019	-2.61853	3.88757	2.61853	2.63602
ENSMUSG00000064168	Hist1h2bh	-2.86966	-3.55713	-2.61453	2.87572	2.61453	3.07124
ENSMUSG00000058773	Hist1h1b	-3.15157	-3.5319	-2.55408	2.79088	2.55408	2.97164
ENSMUSG00000062417	Hist1h3g	-2.67469	-3.42977	-2.67751	3.03117	2.67469	2.96194
ENSMUSG00000069301	Hist1h2ag	-3.21186	-2.9923	-2.55093	3.07648	2.55093	3.0121
ENSMUSG00000028461	Ccdc107	-3.03302	-3.25204	-2.82388	2.8913	2.82388	3.13816
ENSMUSG00000069266	Hist1h4b	-3.1045	-3.25484	-2.87513	2.99287	2.87513	3.21622
ENSMUSG00000062727	Hist1h2bk	-3.44709	-3.50232	-2.60371	2.88784	2.60371	2.87275
ENSMUSG00000062808	Hist1h3d	-2.97626	-3.98209	-2.55356	2.63768	2.55356	2.77501
ENSMUSG00000075031	Hist1h2bb	-3.31064	-3.89746	-2.28508	2.29531	2.28508	2.91714
ENSMUSG00000051627	Hist1h1e	-3.6231	-4.16286	-2.78482	3.00637	2.78482	3.08062
ENSMUSG00000049539	Hist1h1a	-3.19134	-4.4853	-2.75399	3.16512	2.75399	3.15648
ENSMUSG00000063021	Hist1h2ak	-3.6501	-4.53552	-2.73883	3.00436	2.73883	3.14742
ENSMUSG00000069265	Hist1h3a	-3.70274	-4.42124	-2.58804	2.78776	2.58804	2.71411
ENSMUSG00000060678	Hist1h4c	-3.64856	-4.10288	-2.95188	3.04172	2.95188	3.55625
ENSMUSG00000069305	Hist1h4n	-3.7656	-4.11801	-3.03403	3.1297	3.03403	3.51971
ENSMUSG00000060262		-3.81439	-4.19149	-2.88953	3.4252	2.88953	3.22266
ENSMUSG00000069302	Hist1h2ah	-3.40228	-4.09551	-3.12014	3.64303	3.12014	3.49871
ENSMUSG00000068855	Hist2h2ac	-3.14942	-3.88214	-3.23428	3.44672	3.14942	3.30738
ENSMUSG00000058385	Hist1h2bg	-2.12955	-4.82533	-3.0649	2.37327	2.12955	2.2893
ENSMUSG00000085720	Gm7854	-1.73893	-1.73893	-0.905195	1.53952	2.47014	0.905195
ENSMUSG00000087451	Gm12970	-1.69452	-1.53209	-0.886952	0.886952	2.43191	1.23634
ENSMUSG00000055148	Klf2	-1.7037	-2.04924	-0.828285	0.828285	1.85713	1.06104
ENSMUSG00000040435	Ppp1r15a	-1.37021	-2.33782	-0.88676	0.88676	1.70735	1.45631
ENSMUSG00000080984	Gm14469	-2.77738	-1.70932	-0.894614	0.894614	2.16028	1.14567
ENSMUSG00000048621	Gm6377	-2.67598	-1.45923	-0.964931	0.964931	1.88492	1.45573
ENSMUSG00000090408	Gm17402	-2.52635	-1.60282	-0.952764	0.952764	1.57935	1.31529
ENSMUSG00000028926	Cdk14	-2.37883	-1.80743	-0.964675	0.964675	1.49388	1.08612
ENSMUSG00000074228	Gm10645	-1.89827	-2.82303	-1.11451	1.12075	1.94184	1.11451
ENSMUSG00000063954	Hist2h2aa1	-1.59765	-2.96225	-1.00389	1.00389	1.27492	1.109
ENSMUSG00000073682	Gm10563	-2.06216	-2.34177	-0.936874	1.33411	0.936874	0.999282
ENSMUSG00000080723	Gm12564	-1.15824	-2.59754	-1.11817	1.11817	1.23839	1.48695
ENSMUSG00000053164	Gpr21	-1.45572	-1.40915	-1.33517	2.10538	1.33517	1.98221
ENSMUSG00000091731	Gm17542	-1.32305	-1.32305	-1.32305	2.22189	1.32305	2.25567
ENSMUSG00000082837	Gm15373	-1.02468	-1.53074	-1.53074	2.59533	1.65232	1.02468
ENSMUSG00000082909	Gm12398	-1.05077	-2.13898	-2.13898	1.05077	1.75829	1.42329
ENSMUSG00000069307	Hist1h2bq	-1.17571	-2.56422	-1.63579	1.34231	1.66394	1.17571
ENSMUSG00000057596	Trim30d	-0.714288	-1.92146	-1.89455	0.714288	2.01351	1.83475
ENSMUSG00000091993	B930036N10Rik	-2.1338	-2.1338	-1.30299	1.77307	1.30299	2.07019
ENSMUSG00000066956		-2.10869	-2.04928	-1.54026	1.73679	1.54026	1.95907
ENSMUSG00000079728		-1.41268	-2.29629	-1.23162	1.23162	1.97689	2.33875
ENSMUSG00000085471	4933423P22Rik	-1.64463	-1.84647	-1.60903	1.60903	2.37288	1.74379
ENSMUSG00000075268	Gm10819	-1.36949	-1.80583	-1.80583	1.36949	2.48029	1.74844
ENSMUSG00000085205	Gm13185	-1.5775	-1.98316	-1.885	1.5775	1.86468	1.94206
ENSMUSG00000073057	C530030P08Rik	-1.60592	-1.84923	-1.78646	1.60592	1.95082	2.03495
ENSMUSG00000085280	Gm16151	-1.67443	-1.68551	-1.95946	1.67443	1.77611	1.96078
ENSMUSG00000087131	Gm16152	-1.60583	-1.74241	-1.83227	1.60583	2.17387	1.95162
ENSMUSG00000090078	Gm16147	-1.62264	-1.65383	-2.07267	1.62264	2.15072	1.775
ENSMUSG00000091838		-1.83066	-1.92517	-1.70916	1.71757	1.96004	1.70916
ENSMUSG00000085527	Gm15535	-1.9617	-1.65072	-1.8205	1.65072	2.12827	2.08792
ENSMUSG00000034623	Prss55	-1.74483	-1.74899	-1.84479	1.74483	2.37453	2.07248
ENSMUSG00000089896		-1.67286	-1.97807	-1.73175	1.86189	2.30028	1.67286
ENSMUSG00000086064	4930439A04Rik	-1.58047	-1.99258	-1.99258	1.64116	2.35192	1.58047
ENSMUSG00000085391	Gm16150	-1.74252	-1.94085	-2.16736	1.74252	1.86931	1.78706
ENSMUSG00000062478	Ctrc	-1.73257	-1.64033	-2.24026	1.8016	1.9536	1.64033
ENSMUSG00000090075	Gm16251	-1.50337	-1.65387	-2.42539	1.50337	2.19223	1.75343
ENSMUSG00000069303	Hist1h2br	-1.46643	-2.11972	-2.25554	1.85089	1.74502	1.46643
ENSMUSG00000046334	Gm6195	-1.53669	-2.24535	-2.24535	1.53669	1.8976	1.54229
ENSMUSG00000084374	Gm13255	-1.45509	-2.14543	-2.00973	1.48306	1.73501	1.45509
ENSMUSG00000082928	Gm12785	-1.40192	-2.1885	-2.1885	1.5111	1.70412	1.40192
ENSMUSG00000018102	Hist1h2bc	-1.36926	-2.18902	-2.2244	1.87519	1.36926	1.39427
ENSMUSG00000078197	Gm17374	-1.37473	-2.6638	-1.76673	1.75855	1.80599	1.37473
ENSMUSG00000080999	Gm11336	-1.31361	-2.6072	-1.9435	1.41764	1.31361	1.81916
ENSMUSG00000089746	Gm3513	-1.50142	-1.48083	-1.44791	1.44791	2.30779	2.12171
ENSMUSG00000080753	Gm15613	-1.68665	-1.6749	-1.45034	1.47878	2.588	1.45034
ENSMUSG00000038201	Kcna7	-2.14554	-1.92243	-1.32621	1.32621	2.45602	1.33872
ENSMUSG00000018930	Ccl4	-1.00316	-1.8228	-1.73218	1.00316	2.38554	1.98731
ENSMUSG00000086433	1700006D18Rik	-1.14216	-1.55993	-1.55993	1.14216	2.25275	2.50165
ENSMUSG00000066543	Gm10166	-1.79985	-1.52714	-2.17423	1.68458	1.52714	1.70177
ENSMUSG00000086600	C030005K06Rik	-1.56037	-1.88339	-1.99565	1.83107	1.56037	1.67545
ENSMUSG00000074771	Ankef1	-1.73142	-1.41937	-2.20416	1.66798	1.9145	1.41937
ENSMUSG00000082149	Gm13002	-1.50583	-1.53589	-2.08985	1.60409	2.09818	1.50583
ENSMUSG00000078677	Gm10974	-2.01949	-1.24376	-2.08091	1.79311	1.67613	1.24376
ENSMUSG00000086387	Gm15563	-1.51421	-1.52734	-1.82326	2.18905	1.62879	1.51421
ENSMUSG00000085023	Gm12744	-1.52538	-1.52538	-1.52538	2.22025	1.78159	1.52538
ENSMUSG00000085799	Gm6963	-1.31726	-1.89859	-1.6162	2.01961	2.24499	1.31726
ENSMUSG00000058567	Gm2531	-1.60877	-1.68099	-1.67337	1.60877	1.92258	1.90333
ENSMUSG00000051844	B230319C09Rik	-1.74612	-1.62386	-1.66582	1.62386	1.90932	1.8532
ENSMUSG00000091438	Gm17088	-1.7305	-1.52885	-1.85134	1.52885	2.09686	1.7298
ENSMUSG00000049939	Lrrc4	-1.62529	-1.69823	-1.68909	1.77136	2.08251	1.62529
ENSMUSG00000081938	Gm15039	-1.70581	-1.6196	-1.80656	1.69691	1.97573	1.6196
ENSMUSG00000090728	Gm17420	-1.69788	-1.64323	-1.56488	1.88095	1.93483	1.56488
ENSMUSG00000074128	Gm10631	-1.47788	-1.79008	-1.8175	1.81965	2.0253	1.47788
ENSMUSG00000080810	Gm11737	-1.57642	-1.9436	-1.89313	1.57642	1.82398	1.60479
ENSMUSG00000084817	Gm5526	-1.55644	-1.75823	-1.75823	1.63047	1.90914	1.55644
ENSMUSG00000081008	Gm13314	-1.52569	-1.7564	-1.7564	1.62809	1.82191	1.52569
ENSMUSG00000092455	Gm20456	-1.48796	-1.59241	-1.8125	1.5502	2.2005	1.48796
ENSMUSG00000075529	BC028471	-2.08007	-1.51076	-1.71305	1.51076	2.00938	1.5723
ENSMUSG00000081838	Gm13038	-2.01783	-1.48916	-1.75156	1.48916	2.00276	1.60121
ENSMUSG00000090516	Rps11-ps1	-2.02646	-1.45773	-1.79129	1.45773	2.13903	1.67183
ENSMUSG00000091426	Gm17228	-1.8396	-1.35298	-1.95102	1.35298	2.10681	1.72065
ENSMUSG00000078965	Gm12033	-1.97485	-1.4779	-1.83781	1.58645	1.68497	1.4779
ENSMUSG00000022048	Dpysl2	-1.8397	-1.87592	-1.3986	1.58382	1.88726	1.3986
ENSMUSG00000078128	Gm2178	-1.49115	-1.49115	-1.49115	1.49115	1.9265	2.09491
ENSMUSG00000052388	Gm9874	-1.69861	-1.53935	-1.48648	1.48648	1.81064	1.99693
ENSMUSG00000082503	Gm12229	-1.60681	-1.84496	-1.36301	1.36301	2.01228	1.85855
ENSMUSG00000086167	Gm13827	-1.41781	-1.88573	-2.00433	1.41781	1.76656	1.54064
ENSMUSG00000089983	2010320O07Rik	-1.51888	-1.73136	-1.9744	1.51888	1.60651	1.69931
ENSMUSG00000082287	Gm15333	-1.42927	-2.16788	-1.61565	1.42927	1.66474	1.71026
ENSMUSG00000030650	Tmc5	-1.31756	-2.16542	-1.8437	1.31756	1.70154	1.43083
ENSMUSG00000073145	Gm12000	-1.2947	-2.17393	-1.6822	1.51771	1.58877	1.2947
ENSMUSG00000086846	Gm13642	-1.24832	-1.96789	-1.96789	1.73804	1.55931	1.24832
ENSMUSG00000082130	Gm15799	-1.78191	-2.06003	-1.25655	1.87675	1.49981	1.25655
ENSMUSG00000087703	Gm15650	-1.63791	-1.91991	-1.11774	1.72574	2.06001	1.11774
ENSMUSG00000084154	Gm15644	-1.76316	-1.20145	-2.2524	1.20145	1.47448	1.6655
ENSMUSG00000087616	Gm14257	-1.39896	-1.64308	-2.34612	1.39896	1.48883	1.58818
ENSMUSG00000063905	Gm10139	-0.855745	-2.24273	-2.41438	1.60681	0.855745	1.63419
ENSMUSG00000082091	Gm13922	-1.08144	-2.59215	-2.59215	1.40734	1.91828	1.08144
ENSMUSG00000000982	Ccl3	-0.8085	-2.18639	-2.27603	0.8085	1.16115	1.12169
ENSMUSG00000085192	Gm12195	-0.649341	-2.23279	-2.38136	1.41719	0.649341	0.843028
ENSMUSG00000091441	Gm17387	-1.19867	-1.19867	-1.19867	2.70685	3.9026	1.19867
ENSMUSG00000083667	Gm11334	-1.72955	-0.569136	-1.72955	2.88885	2.63589	0.569136
ENSMUSG00000091096	Gm17304	-3.25237	-1.70179	-1.05687	1.63516	1.40331	1.05687
ENSMUSG00000086586	Gm11192	-2.89833	-1.02019	-1.31478	1.94817	1.02019	1.92241
ENSMUSG00000092043	Gm5494	-2.86866	-1.71936	-1.3254	1.81954	1.67231	1.3254
ENSMUSG00000053581	Zfand2a	-0.940686	-1.3793	-1.00091	0.940686	2.42419	2.67663
ENSMUSG00000028341	Nr4a3	-1.57865	-0.974606	-1.47595	0.974606	2.94913	2.23163
ENSMUSG00000072612	Gm10382	-0.968429	-2.93528	-0.490467	0.490467	2.07646	1.94967
ENSMUSG00000026826	Nr4a2	-1.68451	-1.75156	-1.69874	1.68451	2.81391	1.83693
ENSMUSG00000090054	Gm15629	-1.82102	-1.75392	-1.56762	1.56762	2.67653	2.19465
ENSMUSG00000082402	Gm15621	-1.59749	-1.3992	-1.91346	1.3992	2.58089	2.1932
ENSMUSG00000085754	Gm15886	-1.8497	-1.47413	-1.89071	1.47413	1.93618	2.60203
ENSMUSG00000090105	Gm15890	-1.60417	-1.5717	-1.75795	1.5717	2.94862	2.65163
ENSMUSG00000082429	Gm13171	-1.82698	-2.18022	-2.38193	2.00304	2.37943	1.82698
ENSMUSG00000081514	Gm14673	-1.86131	-2.33294	-2.04578	2.08172	2.22735	1.86131
ENSMUSG00000069911	Fam196b	-1.93215	-2.01693	-1.93221	1.93215	2.53269	2.05288
ENSMUSG00000082610	Gm13829	-1.91479	-1.91479	-1.91479	2.29969	2.52196	1.91479
ENSMUSG00000092093	Gm17528	-1.91305	-1.91305	-1.91305	2.02655	1.91305	2.43073
ENSMUSG00000086612	Gm12064	-2.06787	-2.1058	-1.89392	1.89392	2.06682	2.27663
ENSMUSG00000055341	Zfp457	-1.89725	-1.98426	-2.04686	1.89725	2.23407	2.04547
ENSMUSG00000086133	Gm16331	-2.37787	-1.83255	-2.18891	1.83255	2.46373	2.16173
ENSMUSG00000092181	Gm20432	-1.90698	-1.90698	-1.90698	1.90698	2.48874	2.46356
ENSMUSG00000058346		-2.45738	-2.19388	-1.80666	1.80666	2.2805	2.01755
ENSMUSG00000085004	5430427M07Rik	-1.69586	-2.1783	-2.1783	2.30005	1.69586	2.04217
ENSMUSG00000091383	Hist1h2al	-1.86291	-2.08058	-2.08058	2.58458	1.86291	1.99303
ENSMUSG00000066009	Gm13051	-1.48192	-2.54225	-1.61924	1.48192	2.50017	2.19166
ENSMUSG00000040265	Dnm3	-2.24676	-1.65243	-1.94656	2.12259	2.42852	1.65243
ENSMUSG00000081602	Gm15369	-2.01575	-1.64355	-1.90889	2.32096	2.28712	1.64355
ENSMUSG00000090119	Gm8185	-2.07294	-1.88631	-1.80505	1.80505	2.60282	1.8264
ENSMUSG00000085109	Gm15356	-1.98802	-1.8316	-1.51048	2.08907	2.44323	1.51048
ENSMUSG00000089790	Gm16588	-1.73104	-1.82694	-2.2159	2.0229	2.16657	1.73104
ENSMUSG00000080873	Rpl30-ps3	-1.7016	-2.17933	-2.0929	2.18651	1.8523	1.7016
ENSMUSG00000081261	Gm15370	-1.24075	-1.60135	-1.60135	2.56061	2.43267	1.24075
ENSMUSG00000071516	Hist1h2ai	-2.33607	-3.14058	-1.45636	1.64151	1.45636	1.78415
ENSMUSG00000071586	Gm10337	-2.18725	-3.28222	-1.23892	1.8114	1.84817	1.23892
ENSMUSG00000069270	Hist1h2ac	-2.12674	-3.56864	-1.3325	1.75639	1.3325	1.8264
ENSMUSG00000036181	Hist1h1c	-1.75577	-3.31361	-1.45701	1.47989	1.45701	1.56399
ENSMUSG00000079286	Gm11084	-1.84303	-3.35835	-1.16285	1.97526	1.29733	1.16285
ENSMUSG00000089827	1700023H06Rik	-2.46556	-2.85458	-1.13424	1.13424	2.36752	2.29327
ENSMUSG00000038418	Egr1	-2.22369	-3.15433	-1.07883	1.07883	2.1794	2.00302
ENSMUSG00000083208	Gm11522	-3.4242	-1.94786	-1.57475	1.57475	2.13359	1.89204
ENSMUSG00000078742	Gm10985	-3.4121	-1.21506	-2.03136	1.21506	1.99027	1.74133
ENSMUSG00000082793	Gm9308	-1.52676	-2.94936	-2.94936	1.52676	2.57758	2.01624
ENSMUSG00000091159	Gm17545	-1.33665	-3.549	-1.92155	1.33665	2.08485	2.25152
ENSMUSG00000086134	Gm16159	-1.46297	-2.76425	-1.46332	3.00043	3.06216	1.46297
ENSMUSG00000081552	Gm12328	-1.71408	-1.71408	-1.71408	2.78039	1.71408	3.04328
ENSMUSG00000058905	Gm10051	-1.90618	-1.63549	-3.18612	2.06246	1.81364	1.63549
ENSMUSG00000066378	Gm10160	-1.56958	-2.20595	-3.21231	1.56958	2.15884	2.00673
ENSMUSG00000026358	Rgs1	-1.53184	-2.87235	-2.60591	1.66122	2.05859	1.53184
ENSMUSG00000044068	Zrsr1	-1.45388	-2.73843	-3.40107	1.59675	1.6745	1.45388
ENSMUSG00000073274	Gm14636	-2.3269	-2.37514	-2.1118	2.26702	2.48406	2.1118
ENSMUSG00000044471	AB041803	-2.03914	-2.45623	-2.11637	2.39883	2.59782	2.03914
ENSMUSG00000030098	Grip2	-2.38953	-2.24438	-2.40073	2.2598	2.3437	2.24438
ENSMUSG00000083186	Gm11805	-1.98734	-2.37575	-2.40251	2.25229	2.88396	1.98734
ENSMUSG00000081236	Gm13574	-1.95416	-2.51558	-2.44993	1.95416	2.35346	2.25611
ENSMUSG00000084111	Gm15710	-1.76781	-2.4505	-2.38106	2.93308	2.43552	1.76781
ENSMUSG00000045799	Gm9800	-2.32082	-2.05273	-2.21601	2.35784	2.05273	2.08332
ENSMUSG00000073437	D330041H03Rik	-1.98736	-1.98736	-1.98736	2.61178	2.48883	1.98736
ENSMUSG00000069308	Hist1h2bp	-2.0932	-2.64063	-1.86734	2.35153	1.86734	1.91761
ENSMUSG00000078851	Hist3h2a	-2.34237	-2.44167	-1.95599	2.19147	1.95599	1.9868
ENSMUSG00000085161	Gm7580	-2.07435	-2.18368	-1.99903	1.99903	2.90098	2.13461
ENSMUSG00000082731	Gm14467	-2.11636	-2.51532	-1.71693	2.0595	2.66169	1.71693
ENSMUSG00000078912	Gm11011	-2.47364	-1.71452	-2.47364	1.82606	2.87991	1.71452
ENSMUSG00000071680	Gm7123	-1.79235	-2.3033	-2.3033	1.79235	3.05735	2.58735
ENSMUSG00000010342	Tex14	-1.93916	-1.84908	-1.93876	1.84908	3.47759	2.60669
ENSMUSG00000058189		-2.62252	-2.61046	-2.27725	2.49355	2.27725	2.60031
ENSMUSG00000069272	Hist1h2ae	-2.64381	-2.61797	-2.34025	2.56758	2.34025	2.49944
ENSMUSG00000069300	Hist1h2bj	-2.32634	-2.80907	-2.23371	2.45605	2.23371	2.43441
ENSMUSG00000047246	Hist1h2be	-2.57249	-3.02773	-2.03926	2.27364	2.03926	2.17153
ENSMUSG00000063689	Hist2h2ab	-2.61844	-2.81829	-2.0175	2.14361	2.0175	2.34737
ENSMUSG00000067455	Hist1h4j	-2.56285	-3.31599	-1.91059	1.91996	1.91059	2.6079
ENSMUSG00000084984	1700006P19Rik	-0.544971	-1.45287	-1.99544	0.544971	1.15452	0.904862
ENSMUSG00000081455	Hmgb1-ps3	-0.566182	-1.23104	-1.76319	0.566182	1.01396	1.37517
ENSMUSG00000081868	Gm12039	-0.592531	-2.15072	-0.997052	0.983161	1.22901	0.592531
ENSMUSG00000084322	Gm14778	-1.28564	-0.940427	-2.15132	1.25871	1.29055	0.940427
ENSMUSG00000079010	Gm11032	-0.896595	-1.23695	-2.31089	1.32672	0.896595	1.04875
ENSMUSG00000082154	Gm16464	-0.864787	-1.81728	-1.81728	0.864787	0.976159	1.43832
ENSMUSG00000079528	1700021O21Rik	-0.747251	-1.97643	-1.37771	1.69564	0.998929	0.747251
ENSMUSG00000084933	Gm13962	-0.614522	-2.17881	-1.61809	1.1441	1.19299	0.614522
ENSMUSG00000082820	Gm13803	-0.824858	-0.824858	-0.824858	1.97293	0.824858	1.28428
ENSMUSG00000084380	Gm12483	-0.851931	-0.851931	-0.851931	1.90339	0.851931	1.45883
ENSMUSG00000060143	Gm10076	-0.623075	-0.732148	-0.844078	1.91914	0.623075	1.28838
ENSMUSG00000082120	Gm15720	-1.15694	-0.792658	-0.677184	2.19991	0.677184	1.31376
ENSMUSG00000081340	Gm12275	-0.588423	-0.832577	-1.79868	2.02937	1.09187	0.588423
ENSMUSG00000081562	Gm11575	-0.498273	-0.498273	-0.498273	1.88861	1.94983	0.498273
ENSMUSG00000078889	Gm14288	-0.795653	-0.375759	-0.564153	2.08093	1.7716	0.375759
ENSMUSG00000082044	Gm14284	-0.961538	-0.43638	-0.961538	2.26891	1.60928	0.43638
ENSMUSG00000084261	Gm13635	-0.663838	-0.663838	-0.663838	2.35381	0.77927	0.663838
ENSMUSG00000073628	Gm10552	-0.881079	-0.859265	-0.428113	0.428113	1.87927	1.61205
ENSMUSG00000082570	Gm15711	-0.704849	-0.704849	-0.538388	0.538388	2.09314	1.435
ENSMUSG00000087305	A430035B10Rik	-0.621188	-0.602058	-1.08404	0.602058	2.0239	1.60813
ENSMUSG00000091199	Gm2619	-1.52167	-0.306087	-0.980064	0.306087	1.87329	1.10136
ENSMUSG00000074563		-0.508558	-0.804868	-0.804868	0.508558	2.18399	0.918135
ENSMUSG00000023034	Nr4a1	-0.946403	-1.20417	-0.231438	0.231438	1.85554	1.12853
ENSMUSG00000080922	Gm2214	-0.969629	-0.687975	-0.827934	0.687975	2.18656	1.0442
ENSMUSG00000052389	Gm9875	-0.848045	-0.951799	-0.774021	0.774021	2.00123	1.40156
ENSMUSG00000020023	Tmcc3	-1.16061	-1.03806	-0.579252	0.579252	1.75237	1.14795
ENSMUSG00000021127	Zfp36l1	-0.968088	-1.32751	-0.624916	0.624916	1.84115	1.14209
ENSMUSG00000081918	Gm14613	-0.761339	-0.882725	-0.882725	0.761339	1.8893	1.25091
ENSMUSG00000083193	4930595D18Rik	-0.65832	-0.928544	-1.26851	0.65832	1.63323	1.30847
ENSMUSG00000066478	Gm5745	-1.15309	-0.440274	-1.15309	1.39263	1.84373	0.440274
ENSMUSG00000080893	Gm15920	-1.1814	-0.455829	-1.57279	0.832556	1.60726	0.455829
ENSMUSG00000081110	Gm12745	-0.527659	-1.03372	-1.03372	1.35955	2.08784	0.527659
ENSMUSG00000054412	Gm4793	-0.780338	-1.01717	-0.77464	1.32868	2.02051	0.77464
ENSMUSG00000020423	Btg2	-2.09851	-1.08144	-0.523058	0.523058	1.46742	1.15487
ENSMUSG00000039145	Camk1d	-2.07435	-1.04496	-0.502015	0.502015	1.76719	1.03322
ENSMUSG00000031129	Slc9a9	-2.28658	-0.734616	-0.490267	0.490267	1.38474	0.895833
ENSMUSG00000033082	Clec1a	-2.51569	-1.25727	-0.683672	0.683672	1.64388	0.958023
ENSMUSG00000044786	Zfp36	-1.30252	-2.57331	-0.431506	0.431506	1.29905	0.750088
ENSMUSG00000047189	Gm9818	-2.02991	-0.688157	-1.72393	0.70029	0.688157	1.21317
ENSMUSG00000056290	Ms4a4b	-1.75894	-0.477872	-1.70196	0.477872	0.781333	1.30225
ENSMUSG00000075485	Gm10842	-1.77097	-0.73903	-1.59076	0.73903	0.824196	0.788178
ENSMUSG00000081071	Gm9836	-2.01388	-0.456912	-2.01388	0.85092	0.456912	0.859701
ENSMUSG00000026872	Zeb2	-1.78633	-0.255904	-2.07899	0.255904	0.920632	1.31061
ENSMUSG00000078377	Gm4294	-1.95066	-0.269684	-1.95066	0.584717	0.269684	0.820187
ENSMUSG00000092014	Gm4468	-1.26591	-0.658356	-0.822498	0.658356	2.46042	1.57798
ENSMUSG00000082509	Gm15673	-0.875862	-0.806122	-0.842001	0.806122	2.30158	1.7912
ENSMUSG00000085398	4931406G06Rik	-1.07041	-1.04376	-0.803005	0.803005	2.31406	1.55334
ENSMUSG00000087366	BC042782	-0.837862	-0.78039	-0.885985	0.78039	1.93773	2.2112
ENSMUSG00000083670	Gm6829	-0.882269	-0.882269	-0.882269	0.882269	1.90477	2.30053
ENSMUSG00000058427	Cxcl2	-0.877376	-1.21692	-0.678198	0.678198	1.64297	2.21021
ENSMUSG00000078635	1700028N14Rik	-1.20763	-1.03612	-0.863621	0.863621	2.37244	1.96621
ENSMUSG00000082013	Gm13216	-0.938085	-0.861025	-0.977733	0.861025	2.65964	1.76544
ENSMUSG00000082387	Gm15724	-0.426073	-1.44213	-1.83312	0.426073	1.6903	1.81736
ENSMUSG00000092517	Art2a-ps	-0.480599	-0.92284	-0.81156	0.480599	2.54511	2.08944
ENSMUSG00000037868	Egr2	-0.694278	-0.695303	-0.695556	0.694278	2.71926	2.26225
ENSMUSG00000031494	Cd209a	-1.54328	-0.547005	-1.19622	0.547005	2.0756	2.47972
ENSMUSG00000082103	Gm15320	-0.538683	-0.538683	-0.538683	0.538683	3.08181	2.49599
ENSMUSG00000051480	A130050O07Rik	-1.12912	-1.2195	-1.13625	2.33453	1.12934	1.12912
ENSMUSG00000063427	Rps10-ps2	-1.16004	-0.68693	-0.729666	2.37103	2.08666	0.68693
ENSMUSG00000081446	Gm14068	-0.844229	-0.844229	-0.844229	2.05082	0.844229	2.59729
ENSMUSG00000087653	1700087M22Rik	-0.867616	-0.867616	-0.867616	1.86292	0.867616	2.18354
ENSMUSG00000070392	Gm20634	-1.30733	-2.23064	-0.97214	1.23754	0.97214	1.4443
ENSMUSG00000082319	Gm8822	-1.75702	-1.94578	-0.738097	0.738097	1.13083	1.33289
ENSMUSG00000003032	Klf4	-1.16418	-2.18709	-0.772987	0.936908	1.80826	0.772987
ENSMUSG00000085088	4931413K12Rik	-0.836496	-2.21682	-1.02781	1.07929	1.39148	0.836496
ENSMUSG00000034990	Otoa	-1.61375	-1.615	-1.02457	1.2663	1.06719	1.02457
ENSMUSG00000042190	Cmklr1	-1.56924	-1.88033	-0.987792	0.987792	1.34052	0.999883
ENSMUSG00000078183	Gm15610	-1.22047	-1.83871	-0.842655	0.842655	1.17052	1.581
ENSMUSG00000081206	Gm11935	-0.95931	-1.70682	-1.03683	0.95931	1.70216	1.44037
ENSMUSG00000070780	Rbm47	-1.34573	-1.71186	-0.906169	0.906169	1.87886	1.1062
ENSMUSG00000082513	Gm15374	-1.00619	-1.05978	-1.05978	1.69998	1.84434	1.00619
ENSMUSG00000081585	Gm12926	-1.01206	-1.01206	-1.01206	1.73704	1.80145	1.01206
ENSMUSG00000082487	Gm11628	-1.03471	-1.03471	-1.03471	1.95919	1.61088	1.03471
ENSMUSG00000081840	Gm15220	-0.891547	-1.06043	-1.06043	1.56554	1.9197	0.891547
ENSMUSG00000085342	Gm12254	-0.866494	-0.91032	-1.07073	1.54622	1.90801	0.866494
ENSMUSG00000086446	4933426D04Rik	-0.928366	-1.07769	-1.04357	1.63245	1.72227	0.928366
ENSMUSG00000085199	Gm15346	-0.891683	-1.63679	-0.97067	1.70241	1.43168	0.891683
ENSMUSG00000083043	Gm13433	-0.800918	-1.0234	-1.0757	1.89834	1.54434	0.800918
ENSMUSG00000053046	Brsk2	-0.833384	-0.828022	-0.905407	2.11557	1.45479	0.828022
ENSMUSG00000082888	Gm12934	-1.0738	-1.0738	-1.0738	1.59568	2.13749	1.0738
ENSMUSG00000080937	Gm13510	-1.13948	-1.13948	-1.13948	1.44355	2.10377	1.13948
ENSMUSG00000092540	Gm8738	-1.23842	-0.946765	-0.995343	1.52521	2.0761	0.946765
ENSMUSG00000083184	Gm14969	-0.912751	-1.35051	-1.35051	1.07076	2.14717	0.912751
ENSMUSG00000086997	Gm12981	-1.01178	-1.32307	-1.12971	1.63821	1.7731	1.01178
ENSMUSG00000086636	Gm12949	-1.06359	-1.4008	-1.12466	1.60442	1.90622	1.06359
ENSMUSG00000085762	4930443B20Rik	-1.29844	-1.21261	-1.18384	1.91384	1.5626	1.18384
ENSMUSG00000054006	D630008O14Rik	-1.15427	-1.09078	-1.12798	1.84623	1.8477	1.09078
ENSMUSG00000087632	Gm6058	-1.25672	-1.04437	-0.932094	2.02148	1.95183	0.932094
ENSMUSG00000090277	Gm8338	-1.22778	-1.22778	-0.92398	1.78446	2.2036	0.92398
ENSMUSG00000090038	Gm16573	-1.01443	-1.25678	-0.819091	1.88937	2.03715	0.819091
ENSMUSG00000028967	Errfi1	-1.32038	-1.55488	-0.757389	1.73019	1.95966	0.757389
ENSMUSG00000039782	Cpeb2	-1.30398	-0.981266	-0.854385	0.854385	1.88991	1.474
ENSMUSG00000044827	Tlr1	-1.3076	-0.929571	-0.971561	0.929571	1.81417	1.33152
ENSMUSG00000032985	5730522E02Rik	-1.48052	-0.898453	-1.17837	0.898453	1.99469	1.12135
ENSMUSG00000038375	Trp53inp2	-1.65796	-0.922063	-1.52864	0.922063	1.55178	1.04487
ENSMUSG00000037331	Larp1	-1.58563	-0.815081	-1.33295	0.815081	1.51311	1.45401
ENSMUSG00000086792	Gm12364	-1.57755	-0.608343	-1.27201	0.608343	1.88755	1.16982
ENSMUSG00000026768	Itga8	-1.68762	-0.689252	-0.904413	0.689252	1.63296	1.51264
ENSMUSG00000057696	Rpl30-ps1	-1.17608	-0.855616	-1.17608	0.855616	1.8407	1.97717
ENSMUSG00000090200	1700025N21Rik	-0.890562	-1.00209	-1.09059	0.890562	1.83968	1.92228
ENSMUSG00000083875	Gm13831	-1.21229	-1.151	-1.04775	1.04775	1.46141	1.95004
ENSMUSG00000039851	4932438H23Rik	-0.83705	-0.971926	-0.987751	0.83705	2.1585	1.49016
ENSMUSG00000083745	Gm13543	-1.02881	-1.08647	-0.896773	0.896773	1.95585	1.65128
ENSMUSG00000083822	Hmgb1-ps5	-1.36423	-1.72418	-0.835396	0.933707	1.45972	0.835396
ENSMUSG00000082436	Gm11688	-1.60545	-1.57605	-0.818219	0.901923	1.29051	0.818219
ENSMUSG00000024521	Pmaip1	-1.61313	-1.67888	-0.616391	0.793844	1.48794	0.616391
ENSMUSG00000091955	Gm9844	-1.74845	-1.18475	-0.765949	0.765949	1.47189	1.16053
ENSMUSG00000059195	Gm12715	-1.61115	-1.23746	-0.795894	0.795894	1.38064	1.21754
ENSMUSG00000083788	Gm11499	-1.33606	-1.33606	-0.569296	0.569296	1.5299	1.42178
ENSMUSG00000039115	Itga9	-1.58736	-1.35994	-0.978929	0.978929	1.55274	1.23585
ENSMUSG00000072109	A530040E14Rik	-1.55992	-1.17126	-0.987577	0.987577	1.63846	1.31131
ENSMUSG00000091908	Gm17231	-1.67665	-1.44671	-0.988971	0.988971	1.40343	1.2565
ENSMUSG00000085184	4933439K11Rik	-1.72557	-1.37045	-1.00271	1.00271	1.52792	1.28465
ENSMUSG00000032501	Trib1	-1.7359	-1.16902	-0.906661	0.906661	1.70557	1.17366
ENSMUSG00000037259	Dzank1	-1.45242	-1.59267	-0.988025	1.19901	1.48624	0.988025
ENSMUSG00000036478	Btg1	-1.46566	-1.59964	-0.924874	0.924874	1.61696	1.09283
ENSMUSG00000082986	Gm11389	-1.63367	-1.28979	-0.913966	0.913966	1.42853	1.07012
ENSMUSG00000091881	Gm17146	-1.70033	-1.31309	-0.984525	0.984525	1.44605	1.06374
ENSMUSG00000084231	Gm11975	-1.49551	-1.20631	-0.935141	0.935141	1.69655	1.09878
ENSMUSG00000080957	Gm15739	-1.5491	-1.34451	-1.11302	1.15224	1.36104	1.11302
ENSMUSG00000085716	Gm13388	-1.59713	-1.26025	-1.09337	1.09337	1.35565	1.09727
ENSMUSG00000082481	Rps12-ps19	-1.46233	-0.970878	-1.24386	1.39307	1.36069	0.970878
ENSMUSG00000061540	Orm2	-1.70493	-0.886844	-1.07021	1.41913	1.37368	0.886844
ENSMUSG00000037143	4930529M08Rik	-1.3355	-1.07097	-1.16819	1.07097	1.71351	1.1236
ENSMUSG00000050558	Prokr2	-1.14099	-1.1633	-1.12712	1.12712	1.63403	1.29019
ENSMUSG00000087606	Gm16121	-1.43501	-1.18463	-1.11938	1.18039	1.52366	1.11938
ENSMUSG00000038168	Leprel1	-1.37733	-1.1463	-1.19574	1.19983	1.48239	1.1463
ENSMUSG00000001521	Tulp3	-1.29046	-1.22744	-1.08018	1.23479	1.57957	1.08018
ENSMUSG00000082593	Gm11331	-1.46084	-0.962458	-1.36614	0.962458	1.57151	1.08315
ENSMUSG00000075394	Hoxc4	-1.04605	-1.18838	-1.0336	1.0336	1.68002	1.47221
ENSMUSG00000082542	Gm13311	-1.18513	-0.971401	-1.18513	0.971401	1.79872	1.17206
ENSMUSG00000042993	Ifnk	-1.14917	-1.15784	-1.01149	1.15738	1.93266	1.01149
ENSMUSG00000024985	Tcf7l2	-1.25486	-1.29173	-1.08722	1.08722	1.78978	1.12633
ENSMUSG00000086953	4933437N03Rik	-1.30119	-1.27996	-1.04545	1.04545	1.69215	1.29774
ENSMUSG00000058281	Gm10038	-1.38539	-1.11479	-1.04468	1.04468	1.77479	1.34464
ENSMUSG00000082210	Gm14382	-1.27937	-1.41262	-0.994194	0.994194	1.87564	1.16677
ENSMUSG00000045731	Pnoc	-1.1977	-1.18561	-1.22202	1.26414	1.84994	1.18561
ENSMUSG00000055725	Paqr3	-1.31942	-1.28561	-1.26283	1.28112	1.491	1.26283
ENSMUSG00000084048	Gm12042	-1.27785	-1.27785	-1.27785	1.27974	1.5516	1.27785
ENSMUSG00000086727	4931428L18Rik	-1.31018	-1.23556	-1.32941	1.36861	1.50656	1.23556
ENSMUSG00000085963	Gm15249	-1.32587	-1.26959	-1.25912	1.25912	1.428	1.28578
ENSMUSG00000078184	B020018G12Rik	-1.19902	-1.23525	-1.41281	1.19902	1.52424	1.25145
ENSMUSG00000052676	Zmat1	-1.46891	-1.22325	-1.34166	1.2415	1.36811	1.22325
ENSMUSG00000031266	Gla	-1.33119	-1.10704	-1.40157	1.10704	1.51699	1.31178
ENSMUSG00000042501	Cpa6	-1.19903	-1.30294	-1.22208	1.19903	1.53584	1.23243
ENSMUSG00000050097	Ces2b	-1.22047	-1.24523	-1.32304	1.25459	1.46243	1.22047
ENSMUSG00000089640	Gm6397	-1.20055	-1.23191	-1.27204	1.20055	1.45742	1.22961
ENSMUSG00000078840	Gm10999	-1.19111	-1.19111	-1.19111	1.2843	1.59216	1.19111
ENSMUSG00000085748	Gm12280	-1.23783	-1.23569	-1.20549	1.30423	1.56432	1.20549
ENSMUSG00000083045	Gm16100	-1.24568	-1.24568	-1.24568	1.24568	1.30981	1.34537
ENSMUSG00000086920	Gm12207	-1.2349	-1.30237	-1.18956	1.18956	1.47999	1.50776
ENSMUSG00000086585	Gm16126	-1.36086	-1.21156	-1.20633	1.20633	1.58028	1.41717
ENSMUSG00000090216	Gm16549	-1.24463	-1.452	-1.10943	1.10943	1.41747	1.544
ENSMUSG00000082347	Gm15036	-1.1711	-1.1711	-1.1711	1.1711	1.62518	1.46551
ENSMUSG00000092182	Gm20407	-1.28894	-1.18259	-1.1468	1.1468	1.52198	1.46584
ENSMUSG00000087452	Gm11998	-1.08059	-1.23024	-1.18455	1.08059	1.71209	1.40477
ENSMUSG00000081320	Gm15034	-1.38336	-1.38336	-1.05856	1.24791	1.56797	1.05856
ENSMUSG00000043850	Clrn1	-1.15822	-1.5159	-1.10524	1.24645	1.55527	1.10524
ENSMUSG00000087063	Gm15857	-1.30773	-1.46677	-1.06071	1.39668	1.61679	1.06071
ENSMUSG00000042087	4933440N22Rik	-1.11889	-1.48289	-1.29329	1.12215	1.64808	1.11889
ENSMUSG00000070985	Acnat1	-1.13643	-1.60269	-1.12337	1.19007	1.6801	1.12337
ENSMUSG00000086039	Gm12227	-1.10282	-1.36787	-1.43093	1.39864	1.42144	1.10282
ENSMUSG00000089787	Gm15825	-1.15257	-1.34366	-1.45592	1.26593	1.44157	1.15257
ENSMUSG00000091577	Gm6211	-1.11526	-1.5113	-1.4382	1.15469	1.40919	1.11526
ENSMUSG00000057577	Gm10025	-1.09738	-1.4366	-1.46014	1.17162	1.41975	1.09738
ENSMUSG00000056162	Cndp1	-1.06513	-1.49507	-1.36467	1.26146	1.43767	1.06513
ENSMUSG00000089757	Gm16334	-1.06988	-1.45827	-1.22051	1.3019	1.45908	1.06988
ENSMUSG00000043913	Ccdc60	-1.18547	-1.52004	-1.37095	1.33056	1.42431	1.18547
ENSMUSG00000083739	Gm13796	-0.995486	-1.43962	-1.43962	0.995486	1.40646	1.34446
ENSMUSG00000046750	BC089491	-1.33932	-1.22417	-1.4451	1.61772	1.22417	1.23416
ENSMUSG00000087507	Gm16141	-1.17411	-1.24556	-1.52909	1.70089	1.28873	1.17411
ENSMUSG00000086046	1700095A21Rik	-1.19323	-1.14592	-1.46469	1.663	1.2239	1.14592
ENSMUSG00000086004	Gm7805	-1.23481	-1.23481	-1.23481	1.55778	1.44924	1.23481
ENSMUSG00000055015	Gm9961	-1.17211	-1.14678	-1.26722	1.61107	1.521	1.14678
ENSMUSG00000087272	Gm15409	-1.26138	-1.30427	-1.30715	1.52501	1.26138	1.29716
ENSMUSG00000080791	Gm11442	-0.907005	-1.2851	-1.44479	1.47358	1.66192	0.907005
ENSMUSG00000086986	Gm12103	-1.1078	-0.982049	-1.45283	1.56542	1.63088	0.982049
ENSMUSG00000090429	Gm17271	-1.2187	-1.02594	-1.2187	1.50162	1.42272	1.02594
ENSMUSG00000074569	Gcnt7	-1.0848	-1.07778	-1.25906	1.4049	1.43633	1.07778
ENSMUSG00000081471	Gm14735	-1.157	-1.29039	-1.15281	1.27159	1.44187	1.15281
ENSMUSG00000086869	Gm7809	-1.17588	-1.19805	-1.14637	1.28425	1.49913	1.14637
ENSMUSG00000078808	Vmn1r58	-1.07995	-1.30416	-1.15124	1.30308	1.46014	1.07995
ENSMUSG00000019888	Mgat4c	-1.12142	-1.12637	-1.12228	1.32745	1.4327	1.12142
ENSMUSG00000084132	Gm15982	-1.09735	-1.09735	-1.09735	1.28465	1.48549	1.09735
ENSMUSG00000084861	1700095J07Rik	-1.19145	-1.09369	-1.16108	1.263	1.38012	1.09369
ENSMUSG00000047935	Gm5607	-1.12254	-1.21757	-1.14988	1.24127	1.39505	1.12254
ENSMUSG00000075395	A630010A05Rik	-1.01637	-1.04551	-1.20993	1.35846	1.47657	1.01637
ENSMUSG00000086946	Gm15527	-1.05976	-1.03455	-1.15605	1.45679	1.47022	1.03455
ENSMUSG00000086149	Gm15598	-1.32227	-1.24196	-0.942424	1.24911	1.48351	0.942424
ENSMUSG00000031509	1700016D06Rik	-1.15452	-1.23736	-0.982174	1.37388	1.4363	0.982174
ENSMUSG00000082990	Gm14052	-1.09089	-1.11625	-1.33998	1.10453	1.54631	1.09089
ENSMUSG00000055072	Gm9964	-1.05261	-1.25323	-1.25073	1.05261	1.57617	1.05591
ENSMUSG00000040536	Necab1	-1.14958	-1.14547	-1.17508	1.1719	1.57553	1.14547
ENSMUSG00000089651	Gm16353	-1.12561	-1.15341	-1.2567	1.12561	1.54655	1.15387
ENSMUSG00000081678	Gm12959	-1.25772	-1.0658	-1.25772	1.06906	1.58898	1.0658
ENSMUSG00000029168	Dpysl5	-1.26123	-1.03885	-1.30435	1.03885	1.48412	1.1763
ENSMUSG00000074139	1700057G04Rik	-1.054	-1.07837	-1.28745	1.25433	1.63729	1.054
ENSMUSG00000087139	Gm11683	-1.10501	-1.06231	-1.23261	1.17629	1.67639	1.06231
ENSMUSG00000059631	1500035N22Rik	-1.0552	-1.1491	-1.18102	1.05574	1.73313	1.0552
ENSMUSG00000004939	Nmrk2	-1.01937	-1.04784	-1.28416	1.18947	1.55049	1.01937
ENSMUSG00000026888	Grb14	-1.0142	-1.09234	-1.1858	1.10733	1.67036	1.0142
ENSMUSG00000022788	Fgd4	-1.20793	-1.11475	-1.34752	1.11475	1.33873	1.1936
ENSMUSG00000080731	Rps2-ps9	-1.21861	-1.13438	-1.31816	1.13438	1.27186	1.21339
ENSMUSG00000033987	Dnahc17	-1.17945	-1.12449	-1.32794	1.12449	1.28752	1.15147
ENSMUSG00000050304	Slc25a2	-1.12899	-1.09092	-1.22438	1.09092	1.42239	1.25838
ENSMUSG00000030543	Mesp2	-1.09046	-1.32792	-1.27662	1.1605	1.32425	1.09046
ENSMUSG00000081256	Gm15791	-1.17234	-1.34101	-1.14275	1.17463	1.24226	1.14275
ENSMUSG00000091997	Gm6611	-1.27497	-1.16533	-1.0791	1.0791	1.40126	1.09984
ENSMUSG00000081811	Gm12713	-1.0346	-1.21551	-1.07605	1.31963	1.74687	1.0346
ENSMUSG00000081801	Dnmt3l-ps1	-1.04722	-1.0527	-1.06473	1.42903	1.67945	1.04722
ENSMUSG00000086896	Gm12835	-1.0097	-1.34149	-0.96679	1.25059	1.73032	0.96679
ENSMUSG00000091238	Gm17103	-0.940937	-1.34739	-1.17811	1.44383	1.60237	0.940937
ENSMUSG00000085815	Gm13548	-1.36765	-1.36765	-1.09254	1.09254	1.13853	1.22743
ENSMUSG00000085581	Gm12786	-1.27348	-1.49215	-1.03731	1.03731	1.33815	1.17821
ENSMUSG00000082596	Gm14227	-1.3149	-1.51114	-0.965573	1.12112	1.30442	0.965573
ENSMUSG00000035694	Caps2	-1.35148	-1.46684	-1.03427	1.18166	1.22504	1.03427
ENSMUSG00000056268	Dennd1b	-1.12476	-1.61034	-1.00752	1.17928	1.43272	1.00752
ENSMUSG00000081619	Gm13351	-1.13164	-1.65665	-1.03622	1.04834	1.47784	1.03622
ENSMUSG00000044820	AY074887	-1.02405	-1.62182	-1.026	1.31809	1.38019	1.02405
ENSMUSG00000052783	Grk4	-1.0604	-1.20773	-1.40779	1.18314	1.39576	1.0604
ENSMUSG00000062257	Opcml	-1.12583	-1.14072	-1.40056	1.35758	1.25617	1.12583
ENSMUSG00000062444	Ap3b2	-1.08819	-1.28997	-1.51933	1.15312	1.3084	1.08819
ENSMUSG00000074422		-1.02416	-1.31742	-1.53312	1.02416	1.2684	1.12781
ENSMUSG00000066902	Gm10186	-1.14527	-1.12957	-1.44759	1.12957	1.25096	1.33571
ENSMUSG00000030562	Nox4	-1.26599	-1.16531	-1.47892	1.16965	1.33138	1.16531
ENSMUSG00000078772	Gm12353	-0.951386	-1.48909	-1.37154	1.08425	1.44813	0.951386
ENSMUSG00000085738	Gm12335	-1.11611	-1.01162	-1.5712	1.12457	1.23082	1.01162
ENSMUSG00000075596	B130006D01Rik	-1.06817	-1.23056	-1.39871	1.23679	1.11175	1.06817
ENSMUSG00000083840	Gm15459	-1.05516	-1.26668	-1.41715	1.05516	1.06074	1.35125
ENSMUSG00000018171	Vmp1	-0.922863	-1.06584	-1.60739	0.922863	1.49144	1.17472
ENSMUSG00000084195	Gm15372	-1.19496	-1.30176	-1.20931	1.49866	1.19496	1.20035
ENSMUSG00000085099	Gm16288	-1.22578	-1.39969	-1.128	1.4977	1.128	1.13944
ENSMUSG00000073567		-1.15635	-1.39108	-1.38219	1.34619	1.15635	1.19281
ENSMUSG00000066592	Gm7589	-1.22263	-1.09144	-1.49518	1.4652	1.09144	1.18025
ENSMUSG00000086537	Nespas	-1.06996	-1.32215	-1.53913	1.15737	1.06996	1.35472
ENSMUSG00000085201	Gm13507	-1.07615	-1.33834	-1.727	1.22501	1.07615	1.14462
ENSMUSG00000039220	Ppp1r10	-1.23715	-0.962902	-1.2599	0.962902	1.32913	1.49006
ENSMUSG00000068706	Gm10250	-1.15061	-1.0197	-1.20172	1.59827	1.15343	1.0197
ENSMUSG00000081476	Itpa-ps1	-0.977491	-1.33087	-1.33087	1.40856	0.977491	0.981999
ENSMUSG00000085204	Gm15327	-0.786129	-1.36173	-1.41421	1.16803	1.3078	0.786129
ENSMUSG00000087482	Gm12720	-0.856527	-1.23348	-1.52656	1.10924	1.49015	0.856527
ENSMUSG00000085276	Gm15812	-0.97104	-1.65999	-1.3373	1.03883	1.1063	0.97104
ENSMUSG00000086674	Gm12283	-0.85675	-1.66248	-1.44671	0.925433	1.23383	0.85675
ENSMUSG00000084411	Gm11510	-1.01163	-1.80403	-1.14057	1.03723	1.01163	1.02161
ENSMUSG00000037627	Rgs22	-1.01891	-1.729	-1.15124	1.03222	1.01891	1.10034
ENSMUSG00000034394	Lif	-0.839552	-1.57988	-1.21694	0.839552	1.20143	1.10687
ENSMUSG00000038456	Dennd2a	-0.725377	-1.63153	-1.60889	1.04238	0.99171	0.725377
ENSMUSG00000083133	Gm14844	-0.684053	-1.55961	-1.52906	0.835329	1.32553	0.684053
ENSMUSG00000080909	Gm13044	-0.843151	-1.37692	-1.61705	0.843151	0.89274	1.15437
ENSMUSG00000020185	E2f7	-0.623047	-1.20138	-1.60838	0.94612	1.44315	0.623047
ENSMUSG00000084986	Gm16224	-0.672208	-1.73659	-1.3608	1.4544	1.32714	0.672208
ENSMUSG00000075558	Gm17151	-0.635425	-1.63219	-1.62608	1.08572	1.35661	0.635425
ENSMUSG00000059775	Rps26-ps1	-0.844733	-1.45977	-1.83367	1.09555	1.52148	0.844733
ENSMUSG00000047676	Rpsa-ps10	-1.04437	-0.847129	-1.40648	1.46365	0.847129	1.33025
ENSMUSG00000062284	Gm6030	-0.90598	-0.987863	-1.33217	1.3105	0.90598	1.40778
ENSMUSG00000084230	Gm14388	-0.94438	-0.94438	-0.94438	1.61259	0.94438	1.42812
ENSMUSG00000051723	Rpl31-ps13	-1.28713	-0.861141	-0.994695	1.29735	0.861141	1.71901
ENSMUSG00000067919	Rex2	-0.977169	-1.02156	-0.982545	1.71029	1.00807	0.977169
ENSMUSG00000082742	Gm13354	-1.05125	-1.18845	-0.795579	1.65843	0.795579	1.05439
ENSMUSG00000002007	Srpk3	-0.774784	-1.31935	-1.18081	1.49873	0.774784	0.887405
ENSMUSG00000090334	Gm17149	-0.827187	-1.15621	-1.15621	1.6568	0.827187	0.847511
ENSMUSG00000081205	Gm5940	-0.6696	-1.12839	-1.12839	1.47192	0.6696	1.40022
ENSMUSG00000080940	Gm15145	-1.79229	-0.965501	-1.79229	0.965501	1.42646	1.28898
ENSMUSG00000082658	Fau-ps2	-1.03484	-1.05518	-1.63526	1.03484	1.93909	1.4712
ENSMUSG00000049246	Hspe1-ps2	-1.38341	-1.38341	-0.979777	0.979777	1.43309	2.11553
ENSMUSG00000074662	Gm10737	-1.22643	-1.22643	-0.960504	0.960504	1.38412	2.17489
ENSMUSG00000081537	Gm15235	-1.15838	-1.15838	-1.15838	1.15838	1.52466	2.25826
ENSMUSG00000081800	Gm14200	-1.17219	-1.17219	-1.17219	1.17219	1.55565	2.27652
ENSMUSG00000029847	2010107G12Rik	-1.67496	-1.33515	-0.847697	0.847697	2.03255	1.05877
ENSMUSG00000079457	Gm7609	-1.68132	-1.24221	-0.86503	0.86503	1.84043	1.54786
ENSMUSG00000039384	Dusp10	-1.90554	-1.5425	-0.825006	0.874475	1.98473	0.825006
ENSMUSG00000085145	Gm11614	-1.87543	-1.68232	-1.20091	1.20091	1.54119	1.22044
ENSMUSG00000029832	Nfe2l3	-2.02427	-1.33826	-1.22997	1.22997	1.42816	1.41699
ENSMUSG00000040270	Bach2	-2.00255	-1.24809	-1.07893	1.07893	1.99183	1.23944
ENSMUSG00000089744	Gm16146	-1.17669	-1.82982	-1.05889	1.58596	1.62765	1.05889
ENSMUSG00000057286	St6galnac2	-1.48981	-1.59592	-0.982157	1.66245	1.50145	0.982157
ENSMUSG00000086944	Gm15859	-1.55289	-1.77903	-1.09782	1.09782	1.53169	1.17823
ENSMUSG00000084213	Hspe1-ps5	-1.31097	-1.85759	-1.18608	1.18608	1.36713	1.4064
ENSMUSG00000090057	Gm16333	-1.54597	-1.78041	-1.16236	1.32222	1.21513	1.16236
ENSMUSG00000074895	Eif4e1b	-1.61616	-1.18295	-1.29698	1.22559	1.51882	1.18295
ENSMUSG00000073788	Gm10576	-1.54306	-1.3344	-1.24186	1.36424	1.4685	1.24186
ENSMUSG00000085033	Gm11646	-1.39603	-1.55989	-1.2023	1.2023	1.43442	1.33801
ENSMUSG00000086625	Gm11831	-1.59833	-1.59167	-1.08586	1.20956	1.35655	1.08586
ENSMUSG00000020256	Aldh1l2	-1.57066	-1.5582	-1.13351	1.15285	1.38081	1.13351
ENSMUSG00000081623	Gm8809	-1.58555	-1.5628	-1.18739	1.18739	1.3272	1.24053
ENSMUSG00000056055	Sag	-1.69108	-1.34717	-1.05442	1.32993	1.51347	1.05442
ENSMUSG00000053388	Trim50	-1.24887	-1.25279	-1.26083	1.2861	2.10268	1.24887
ENSMUSG00000080762	Gm11879	-1.22302	-1.29542	-1.23613	1.22302	1.93537	1.37489
ENSMUSG00000087086	Gm13269	-1.39555	-1.36502	-1.16489	1.16489	1.78801	1.51214
ENSMUSG00000083633	Gm13312	-1.30053	-1.30053	-1.30053	1.30053	1.67397	1.56045
ENSMUSG00000066538	Gm6254	-1.48949	-1.13606	-1.33984	1.37146	1.77844	1.13606
ENSMUSG00000081463	Gm15049	-1.34954	-1.19552	-1.14429	1.14429	1.7724	1.47976
ENSMUSG00000082277	Gm15807	-1.37986	-1.07041	-1.17604	1.07041	1.80429	1.59076
ENSMUSG00000050799	Hist1h2ba	-1.18738	-1.18738	-1.18738	1.18738	1.61542	1.68398
ENSMUSG00000083435	Gm15824	-1.20411	-1.18018	-1.13153	1.13153	1.94671	1.45363
ENSMUSG00000021701	Plk2	-1.1258	-1.24724	-1.15202	1.1258	2.03747	1.26863
ENSMUSG00000080850	Gm12439	-1.21125	-1.24534	-1.35124	1.21125	1.82336	1.34648
ENSMUSG00000027301	Oxt	-1.19792	-1.34934	-1.36755	1.19792	1.67007	1.4047
ENSMUSG00000090230	Gm16315	-1.29471	-1.44641	-1.23847	1.23847	1.74084	1.35026
ENSMUSG00000085328	Gm17131	-1.29871	-1.4784	-1.26893	1.33198	1.63338	1.26893
ENSMUSG00000013415	Igf2bp1	-1.28331	-1.43751	-1.39448	1.28331	1.4765	1.29704
ENSMUSG00000092400	Gm20469	-1.31142	-1.28092	-1.38776	1.28092	1.5721	1.30748
ENSMUSG00000028369	Svep1	-1.21889	-1.3147	-1.26739	1.38266	1.68952	1.21889
ENSMUSG00000031802	Phxr4	-1.2525	-1.42806	-1.50467	1.2525	1.58492	1.2623
ENSMUSG00000086607	4930511M06Rik	-1.20589	-1.50853	-1.45887	1.28922	1.66258	1.20589
ENSMUSG00000086376	1700071G01Rik	-1.22115	-1.40308	-1.40308	1.39437	1.60547	1.22115
ENSMUSG00000085116	Gm2735	-1.25314	-1.3472	-1.52438	1.26792	1.72973	1.25314
ENSMUSG00000075297	H60b	-1.26171	-1.37095	-1.50584	1.29523	1.72507	1.26171
ENSMUSG00000071107	4732465J04Rik	-1.14151	-1.41507	-1.49891	1.45142	1.59204	1.14151
ENSMUSG00000080237	Gm14239	-1.44594	-1.2647	-1.18577	1.18577	1.49487	1.64857
ENSMUSG00000030854	Ptpn5	-1.3212	-1.37802	-1.06756	1.06756	1.55726	1.79259
ENSMUSG00000091825	Gm5778	-1.57974	-1.16457	-1.13859	1.13859	1.28812	1.62002
ENSMUSG00000028640	Tfap2c	-1.17817	-1.19847	-1.17414	1.54313	1.17414	1.77502
ENSMUSG00000073290	Gm10490	-1.49336	-1.39147	-1.30066	1.30066	1.71698	1.50703
ENSMUSG00000081248	Gm13787	-1.34091	-1.34091	-1.34091	1.34091	1.71548	1.59518
ENSMUSG00000035337	Uchl4	-1.31884	-1.36593	-1.46257	1.31884	1.56269	1.56892
ENSMUSG00000091165	Gm17036	-1.38447	-1.38447	-1.38447	1.38447	1.83167	1.5795
ENSMUSG00000029359	Tesc	-1.34966	-1.4823	-1.36804	1.34966	1.67347	1.67198
ENSMUSG00000039903	Eva1c	-1.56524	-1.41239	-1.33875	1.64038	1.60009	1.33875
ENSMUSG00000081651	Gm15530	-1.56462	-1.65897	-1.35931	1.47992	1.56789	1.35931
ENSMUSG00000087306	A230004M16Rik	-1.46725	-1.3792	-1.31466	1.59797	1.61852	1.31466
ENSMUSG00000087181	Gm13570	-1.4032	-1.58524	-1.32207	1.46605	1.67708	1.32207
ENSMUSG00000091523	AU040972	-1.29473	-1.42672	-1.3018	1.39128	1.80046	1.29473
ENSMUSG00000089701	Gm15978	-1.26403	-1.43628	-1.24996	1.48285	1.81041	1.24996
ENSMUSG00000056682	4930465K10Rik	-1.37227	-1.5695	-1.23995	1.39081	1.73499	1.23995
ENSMUSG00000081851	Gm13323	-1.4389	-1.46113	-1.27999	1.28648	1.79854	1.27999
ENSMUSG00000083210	Gm14869	-1.27822	-1.47081	-1.3035	1.27822	1.7784	1.39054
ENSMUSG00000006445	Epha2	-1.20675	-1.58178	-1.26049	1.20675	1.87841	1.2856
ENSMUSG00000086933	4933426K07Rik	-1.30906	-1.28851	-1.25586	1.64467	1.78687	1.25586
ENSMUSG00000082367	Gm12363	-1.284	-1.33351	-1.30256	1.59185	1.86452	1.284
ENSMUSG00000083848	Gm7309	-1.25333	-1.34138	-1.46773	1.43072	1.83627	1.25333
ENSMUSG00000089828	Gm16300	-1.4051	-1.33978	-1.39177	1.34146	1.63391	1.33978
ENSMUSG00000085234	Gm15614	-1.37855	-1.34526	-1.39372	1.42868	1.63909	1.34526
ENSMUSG00000044349	Snhg11	-1.4649	-1.34856	-1.31637	1.49281	1.50786	1.31637
ENSMUSG00000062511	4930512M02Rik	-1.31767	-1.40798	-1.58097	1.39277	1.59342	1.31767
ENSMUSG00000090353	Gm17555	-1.26708	-1.53637	-1.57298	1.36061	1.55383	1.26708
ENSMUSG00000087683	Gm11712	-1.28695	-1.4654	-1.4654	1.52225	1.5861	1.28695
ENSMUSG00000079738		-1.2158	-1.2158	-1.2158	1.2158	1.97113	1.63461
ENSMUSG00000074075	Gm10621	-1.17784	-1.37166	-1.32155	1.17784	1.9415	1.61774
ENSMUSG00000082520	Gm13349	-1.39452	-1.2087	-1.39452	1.2087	1.80354	1.73294
ENSMUSG00000057990	E030024N20Rik	-1.13943	-1.43655	-1.53453	1.13943	1.6332	1.70553
ENSMUSG00000090004	Gm16125	-1.45796	-1.18771	-1.6639	1.36805	1.18771	1.40633
ENSMUSG00000080902	Gm11226	-1.31855	-1.35064	-1.49169	1.31855	1.35765	1.50492
ENSMUSG00000089706	B230216N24Rik	-1.25471	-1.36026	-1.45586	1.7461	1.37446	1.25471
ENSMUSG00000031380	Figf	-1.34437	-1.20166	-1.55496	1.59391	1.61684	1.20166
ENSMUSG00000021944	Gata4	-1.28005	-1.86748	-1.63802	1.28005	1.47697	1.3066
ENSMUSG00000014529	4930511M11Rik	-1.37228	-1.70625	-1.71692	1.46262	1.44774	1.37228
ENSMUSG00000086454	4930500J02Rik	-1.17201	-1.68678	-1.78967	1.46848	1.52637	1.17201
ENSMUSG00000087542	Gm15878	-1.26538	-1.65016	-1.72113	1.26538	1.55902	1.45036
ENSMUSG00000084190	Gm11869	-1.21917	-1.62586	-1.62586	1.21917	1.64062	1.45548
ENSMUSG00000086906	Gm15276	-1.17116	-1.80555	-1.56052	1.17116	1.71575	1.47994
ENSMUSG00000086722	Gm15499	-1.25244	-1.80446	-1.47089	1.4355	1.51369	1.25244
ENSMUSG00000081429	Gm11603	-1.18179	-1.83927	-1.45298	1.18179	1.48177	1.38084
ENSMUSG00000050347	Gm9844	-1.38898	-1.36178	-1.69551	1.36178	1.6532	1.43486
ENSMUSG00000091558	Gm17227	-1.30857	-1.33867	-1.80561	1.30857	1.8162	1.32033
ENSMUSG00000086573	Gm15384	-1.30511	-1.35922	-1.8972	1.30511	1.49559	1.44182
ENSMUSG00000081866	Gm12401	-1.38333	-1.38333	-1.38333	1.52854	1.38333	1.58461
ENSMUSG00000086123	Gm16060	-1.29366	-1.60379	-1.30392	1.63589	1.29366	1.63772
ENSMUSG00000090852	Tnfrsf22	-1.15498	-1.58495	-1.56394	1.18506	1.50436	1.15498
ENSMUSG00000035356	Nfkbiz	-1.16024	-1.61726	-1.51998	1.16024	1.56292	1.30455
ENSMUSG00000038274	Fau	-1.25312	-1.612	-1.5283	1.34792	1.30156	1.25312
ENSMUSG00000035107	Dcbld2	-1.14243	-1.64849	-1.78496	1.14243	1.35112	1.17996
ENSMUSG00000085245	Gm11713	-1.01941	-1.61385	-1.61385	1.2361	1.34172	1.01941
ENSMUSG00000090582	Gm17024	-1.10272	-1.73289	-1.60081	1.10272	1.33609	1.10524
ENSMUSG00000084067	Gm14269	-1.13559	-1.35109	-1.7878	1.13559	1.17243	1.43155
ENSMUSG00000085229	Gm11672	-1.28668	-1.21331	-1.95915	1.27553	1.25076	1.21331
ENSMUSG00000086700	Gm15747	-1.10627	-1.68241	-2.13155	1.24738	1.10627	1.35197
ENSMUSG00000081541	Gm13940	-1.15505	-1.47174	-2.27419	1.50222	1.45247	1.15505
ENSMUSG00000066842	Hmcn1	-1.12935	-1.7085	-2.05294	1.12935	1.57788	1.40717
ENSMUSG00000083306	Gm13868	-1.71576	-1.2036	-1.9654	1.42799	1.31285	1.2036
ENSMUSG00000082474	Gm8213	-1.07742	-1.89563	-1.80477	1.07742	1.4002	1.19671
ENSMUSG00000084308	Gm14593	-0.911903	-1.84502	-1.92307	0.911903	1.39476	1.31267
ENSMUSG00000072852	2310040G07Rik	-1.2369	-1.80418	-1.42031	1.74889	1.2369	1.46671
ENSMUSG00000085695	Gm15243	-1.18695	-1.63879	-1.36008	2.01783	1.2661	1.18695
ENSMUSG00000036211	Hist1h1t	-1.46757	-1.4544	-1.14143	1.89802	1.14143	1.17285
ENSMUSG00000063611	Gm10134	-1.67416	-1.8861	-1.39271	1.39271	1.65569	1.53946
ENSMUSG00000074024	4632427E13Rik	-1.66018	-1.56122	-1.50972	1.63211	1.50972	1.78686
ENSMUSG00000035948	Acss3	-1.46203	-1.75744	-1.71447	1.50742	1.79496	1.46203
ENSMUSG00000089755	0610012D04Rik	-1.46456	-1.66721	-1.79709	1.46456	1.7742	1.54191
ENSMUSG00000084981	Gm15962	-1.42551	-1.52419	-1.7037	1.42551	1.69011	1.70746
ENSMUSG00000085685	Gm15253	-1.40865	-1.69956	-1.35751	1.91975	1.89366	1.35751
ENSMUSG00000086121	Gm16068	-1.30828	-1.873	-1.51484	1.60346	1.88663	1.30828
ENSMUSG00000089849	9530072K05Rik	-1.72252	-1.43913	-1.80648	1.70953	1.43913	1.48005
ENSMUSG00000083951	Gm13786	-1.42578	-1.49766	-1.9884	1.68507	1.48301	1.42578
ENSMUSG00000086199	8430403D17Rik	-1.34906	-1.56839	-1.6318	1.34906	1.88416	1.47754
ENSMUSG00000042386	Tex13	-1.37367	-1.46545	-1.57362	1.48835	1.88315	1.37367
ENSMUSG00000091831	Gm4707	-1.28693	-1.60533	-1.60261	1.28693	1.84879	1.39175
ENSMUSG00000061331	Gm17132	-1.43131	-1.6463	-1.52824	1.43131	1.69055	1.43646
ENSMUSG00000085702	Gm16722	-1.39928	-1.55797	-1.57624	1.44319	1.65305	1.39928
ENSMUSG00000089796	Gm16575	-1.34354	-1.65244	-1.46007	1.34354	1.76763	1.62552
ENSMUSG00000086164	Gm13029	-1.28436	-1.76137	-1.37835	1.28436	1.82789	1.59909
ENSMUSG00000080739	Gm13795	-1.23369	-1.6456	-1.6456	1.23369	1.70622	1.67932
ENSMUSG00000086735	Gm13977	-1.31957	-1.77122	-1.63212	1.47888	1.669	1.31957
ENSMUSG00000085439	Gm13634	-1.31815	-1.59534	-1.80208	1.54637	1.68834	1.31815
ENSMUSG00000092625	Gm20404	-1.36971	-1.79232	-1.70677	1.43352	1.71322	1.36971
ENSMUSG00000082684	Gm12774	-1.3233	-1.6477	-1.8299	1.3233	1.65009	1.48199
ENSMUSG00000089657	Gm16585	-1.31845	-1.55128	-1.81962	1.51795	1.90197	1.31845
ENSMUSG00000087122	4930403D09Rik	-1.537	-1.537	-1.44577	1.44577	1.82982	1.65283
ENSMUSG00000092134	Gm17089	-1.49301	-1.50238	-1.51546	1.49301	1.83284	1.55604
ENSMUSG00000022708	Zbtb20	-1.50905	-1.53895	-1.34807	1.34807	1.95885	1.5394
ENSMUSG00000087267	4933427J07Rik	-1.65977	-1.66693	-1.44371	1.47114	1.64371	1.44371
ENSMUSG00000055761	Nkain3	-1.63682	-1.55205	-1.44041	1.44041	1.66287	1.58403
ENSMUSG00000081657	Gm15466	-1.81949	-1.58438	-1.39624	1.40634	1.6599	1.39624
ENSMUSG00000058945	Gm10056	-1.42983	-1.5246	-1.39127	1.78325	1.91168	1.39127
ENSMUSG00000086819	Gm13613	-1.43406	-1.52047	-1.42881	1.67438	1.88117	1.42881
ENSMUSG00000055657	E030030I06Rik	-1.4952	-1.4952	-1.4952	1.74561	1.68166	1.4952
ENSMUSG00000032899	Styk1	-1.43513	-1.66457	-1.57635	1.62921	1.8475	1.43513
ENSMUSG00000023737	1700082M22Rik	-1.44533	-1.75065	-1.49439	1.55861	1.7793	1.44533
ENSMUSG00000081783	Gm15599	-1.43864	-1.54864	-1.66423	1.55386	1.80551	1.43864
ENSMUSG00000056872	Gm10011	-1.7495	-1.30467	-1.47199	1.6567	1.8419	1.30467
ENSMUSG00000090674	Gm17082	-1.21167	-1.58505	-1.46457	1.66328	2.0862	1.21167
ENSMUSG00000089797	Gm16118	-1.31245	-1.40245	-1.45651	1.90596	1.84346	1.31245
ENSMUSG00000065952	C330021F23Rik	-1.4398	-1.55399	-1.40034	1.70919	1.66879	1.40034
ENSMUSG00000078247	Airn	-1.40079	-1.47667	-1.41803	1.65594	1.85799	1.40079
ENSMUSG00000021041	2700073G19Rik	-1.30585	-1.52079	-1.34849	1.76357	1.77211	1.30585
ENSMUSG00000054379	2410024N13Rik	-1.39401	-1.78318	-1.50391	1.64843	1.53468	1.39401
ENSMUSG00000031465	Angpt2	-1.52039	-1.69341	-1.36985	1.73567	1.36985	1.60313
ENSMUSG00000081894	Gm14212	-1.54156	-1.47171	-1.448	1.95844	1.57225	1.448
ENSMUSG00000033731	3300002A11Rik	-1.59067	-1.57078	-1.2182	1.91601	1.72347	1.2182
ENSMUSG00000021135	Slc10a1	-1.33833	-1.29815	-1.52306	2.03277	1.93588	1.29815
ENSMUSG00000078655	Gm10972	-1.35096	-1.35096	-1.35096	2.1181	1.53875	1.35096
ENSMUSG00000083149	Gm11380	-1.22563	-1.3617	-1.88214	1.29082	2.11693	1.22563
ENSMUSG00000062496	4930431F12Rik	-1.24286	-1.37449	-2.14264	1.52976	1.80526	1.24286
ENSMUSG00000084848	4933408N05Rik	-1.68592	-1.32451	-1.31209	1.31209	1.85746	1.39653
ENSMUSG00000083842	Gm12485	-1.54519	-1.20474	-1.54519	1.30512	1.92123	1.20474
ENSMUSG00000084252	Gm12036	-1.485	-1.31609	-1.59687	1.34813	1.98037	1.31609
ENSMUSG00000086569	4930542H20Rik	-1.62331	-1.3108	-1.62331	1.32527	2.06731	1.3108
ENSMUSG00000085361	Gm16305	-1.58926	-1.29165	-1.42999	1.29165	1.90586	1.63355
ENSMUSG00000083209	Gm11969	-1.36046	-1.71547	-1.20093	1.20093	1.65353	1.83286
ENSMUSG00000083909	Gm15842	-1.39176	-1.62078	-1.2382	1.2382	1.89606	1.61578
ENSMUSG00000087644	Gm14703	-1.33025	-1.3298	-1.41537	1.3298	1.66503	1.99461
ENSMUSG00000029859	Epha1	-1.32259	-1.35173	-1.18999	1.37774	2.26151	1.18999
ENSMUSG00000091193	Gm17333	-2.02239	-1.29612	-1.59701	1.29612	1.56113	1.63608
ENSMUSG00000083400	Gm11900	-1.74621	-1.11559	-1.7978	1.11559	1.5865	1.80706
ENSMUSG00000086669	AA645442	-1.76999	-1.1315	-1.76999	1.1315	2.09117	1.42002
ENSMUSG00000019850	Tnfaip3	-2.01108	-1.40862	-1.18542	1.18542	2.12211	1.52431
ENSMUSG00000090329	Gm17160	-1.43654	-1.35576	-1.77791	1.35576	2.13494	1.56062
ENSMUSG00000026224	4933407L21Rik	-1.44255	-1.48319	-1.68016	1.44255	2.19808	1.53517
ENSMUSG00000086220	Gm16599	-1.48857	-1.49927	-1.60555	1.48857	2.00003	1.63029
ENSMUSG00000087520	Gm14389	-1.37223	-1.37223	-1.37223	1.37223	2.06876	1.903
ENSMUSG00000090027	Gm15740	-1.41153	-1.48533	-1.30976	1.30976	2.19919	1.7095
ENSMUSG00000079016	Gm11034	-1.35739	-1.35739	-1.35739	1.35739	2.53356	1.51112
ENSMUSG00000089667	Gm15914	-1.69337	-1.9385	-1.21991	1.31304	1.21991	1.4549
ENSMUSG00000092418	Gm20406	-1.80589	-2.03648	-1.28415	1.28415	1.39314	1.37081
ENSMUSG00000086297	Gm15632	-1.91808	-1.44646	-1.2948	1.67848	1.2948	1.46564
ENSMUSG00000085237	Gm15406	-1.28798	-2.00095	-1.63101	1.44217	1.28798	1.39516
ENSMUSG00000058754	Gm10048	-1.13103	-1.99399	-1.72805	1.37496	1.66362	1.13103
ENSMUSG00000056895	Hist3h2ba	-1.20152	-2.23584	-1.46876	1.20152	1.49167	1.54232
ENSMUSG00000069456	Rdh16	-1.17514	-1.09472	-1.56238	1.80855	2.47993	1.09472
ENSMUSG00000083157	Gm13511	-1.13306	-0.951513	-2.08969	1.79435	1.74946	0.951513
ENSMUSG00000080741	Gm11398	-1.27326	-1.56102	-0.497067	0.720882	0.497067	0.750431
ENSMUSG00000036330	Slc18a1	-1.00188	-1.55549	-0.27086	1.22054	0.27086	0.724523
ENSMUSG00000052837	Junb	-1.19342	-1.75842	-0.23553	0.23553	0.844608	0.528733
ENSMUSG00000071669	Snx29	-1.64505	-1.16935	-0.471491	0.471491	0.800401	0.696308
ENSMUSG00000038371	Sbf2	-1.52726	-1.23603	-0.351562	0.351562	1.01096	0.393101
ENSMUSG00000089872	Rps6kc1	-1.79051	-0.849249	-0.360204	0.360204	0.994012	0.670223
ENSMUSG00000051506	Wdfy4	-1.87122	-0.98838	-0.394083	0.394083	1.0795	0.441365
ENSMUSG00000054702	Ap1s3	-1.48551	-0.963499	-0.260197	0.260197	0.909584	0.52303
ENSMUSG00000082384	Gm12437	-1.88604	-1.35891	-0.376264	0.675158	0.376264	0.769887
ENSMUSG00000056708	Ier5	-1.814	-1.37917	-0.328677	0.328677	0.999679	0.40548
ENSMUSG00000089803	Gm10171	-1.88358	-1.48123	-0.420707	1.19947	0.420707	0.435821
ENSMUSG00000072693	Gm10401	-2.0539	-0.649283	-0.565151	1.04512	0.861542	0.565151
ENSMUSG00000085705	Gm16046	-1.78895	-0.835219	-0.63195	0.63195	1.3913	0.939045
ENSMUSG00000023830	Igf2r	-1.8602	-1.00694	-0.579748	0.873351	1.25584	0.579748
ENSMUSG00000090174	Gm10612	-1.51558	-1.17851	-0.613855	0.613855	1.52446	0.834562
ENSMUSG00000082368	Gm11225	-1.86578	-1.30593	-0.742223	0.742223	0.994504	0.933536
ENSMUSG00000086127	Gm11934	-1.99855	-1.19003	-0.667767	0.667767	1.39167	0.672781
ENSMUSG00000090009	Gm16282	-2.06742	-1.02945	-0.608735	0.608735	1.05854	0.77344
ENSMUSG00000081650	Gm16181	-1.75026	-1.04813	-0.744272	0.80913	0.744272	0.750441
ENSMUSG00000090259	Gm16545	-1.50695	-1.58209	-0.615614	0.708134	1.00314	0.615614
ENSMUSG00000030257	Srgap3	-1.64343	-1.33795	-0.503764	0.503764	1.24973	0.524856
ENSMUSG00000036019	Tmtc2	-1.69029	-1.36011	-0.497599	0.497599	1.40274	0.582314
ENSMUSG00000074146	4930579C12Rik	-1.88879	-1.04798	-0.519193	0.519193	1.15	0.63114
ENSMUSG00000051344	Plekhm3	-1.76176	-1.21508	-0.420953	0.524987	1.15221	0.420953
ENSMUSG00000030165	Klrd1	-1.22348	-1.02132	-0.518307	0.518307	1.27049	1.39196
ENSMUSG00000023467	Tulp2	-1.0912	-1.43452	-0.56412	0.56412	1.25843	1.17859
ENSMUSG00000081078	Gm12568	-1.04193	-1.0382	-0.352304	0.352304	1.53359	1.24762
ENSMUSG00000061175	Fnip2	-1.41329	-0.742876	-0.770365	0.742876	1.44146	0.832214
ENSMUSG00000044854	1700056E22Rik	-1.31833	-1.06055	-0.481369	0.481369	1.45859	0.748042
ENSMUSG00000055872	Gm9985	-1.52581	-1.27314	-0.756861	0.773087	0.940964	0.756861
ENSMUSG00000092344	Hspe1-ps3	-1.30416	-1.33785	-0.647938	0.944372	0.916527	0.647938
ENSMUSG00000028601	Echdc2	-1.45889	-1.01459	-0.608854	1.03494	1.19596	0.608854
ENSMUSG00000079227	Ccr5	-1.42159	-0.918906	-0.567706	1.10563	1.22982	0.567706
ENSMUSG00000030796	Tead2	-1.39707	-1.04482	-0.537567	0.833456	1.28259	0.537567
ENSMUSG00000032740	Ccdc88a	-0.955123	-1.33577	-0.608062	1.15482	1.08867	0.608062
ENSMUSG00000085012	Gm15492	-1.08399	-1.38063	-0.649387	1.08612	1.07279	0.649387
ENSMUSG00000087395	Gm12705	-1.04483	-1.28192	-0.574783	1.25979	1.23241	0.574783
ENSMUSG00000083316	Gm15185	-1.40655	-0.762633	-0.880514	0.912983	0.897497	0.762633
ENSMUSG00000083084	Gm14667	-1.3957	-1.0961	-0.702554	0.702554	1.00138	0.823655
ENSMUSG00000084847	Gm15507	-1.48332	-0.666174	-0.972582	0.67567	0.990265	0.666174
ENSMUSG00000051736	Fam229b	-1.3506	-0.607907	-1.19593	0.674088	0.913844	0.607907
ENSMUSG00000074141	Il4i1	-1.24399	-0.498676	-0.830881	0.498676	1.18591	1.16942
ENSMUSG00000090117	Gm16541	-1.36462	-0.986961	-0.589432	0.589432	0.901924	1.19106
ENSMUSG00000031725	Ces1f	-1.51694	-0.749647	-0.566856	0.600119	0.566856	0.971805
ENSMUSG00000086041	Gm12869	-1.396	-0.488181	-0.571348	0.890721	0.95523	0.488181
ENSMUSG00000027544	Nfatc2	-1.32126	-1.08026	-0.449262	0.617375	1.22373	0.449262
ENSMUSG00000073910	Mob3b	-1.40957	-0.89494	-0.532018	0.604781	1.15756	0.532018
ENSMUSG00000043051	Disc1	-1.40044	-0.90387	-0.598418	0.605111	1.2366	0.598418
ENSMUSG00000054640	Slc8a1	-1.54399	-0.648243	-0.553498	0.553498	1.20351	0.796528
ENSMUSG00000069892	9930111J21Rik2	-1.36271	-0.756526	-0.536844	0.536844	1.01544	0.908284
ENSMUSG00000041235	Chd7	-1.51514	-0.901752	-0.502738	0.626057	0.9411	0.502738
ENSMUSG00000037697	Ddhd1	-1.4853	-0.898006	-0.485399	0.485399	1.11347	0.536058
ENSMUSG00000061684	Rpl21-ps8	-1.45375	-0.938049	-0.486007	0.585359	0.793278	0.486007
ENSMUSG00000058360	Gm10040	-1.33749	-1.00852	-0.547737	0.57148	0.916723	0.547737
ENSMUSG00000026360	Rgs2	-1.5635	-1.11215	-0.53176	0.58909	0.874739	0.53176
ENSMUSG00000037341	Slc9a7	-1.51262	-1.13768	-0.525242	0.600916	1.00308	0.525242
ENSMUSG00000090399	Nav1	-1.32044	-1.27231	-0.400358	0.635837	0.963925	0.400358
ENSMUSG00000085663	Gm15718	-1.21994	-1.29487	-0.639031	0.701768	0.639031	0.829827
ENSMUSG00000086016	1700084C06Rik	-1.3375	-1.22993	-0.583436	0.583436	0.878943	0.658505
ENSMUSG00000032065	Tex12	-1.34763	-0.978124	-0.668221	0.668221	0.670595	0.947643
ENSMUSG00000017652	Cd40	-1.37433	-0.323137	-0.71172	0.323137	1.32734	0.967273
ENSMUSG00000037921	Ddx60	-1.28675	-0.417834	-0.905162	0.417834	0.852267	1.38647
ENSMUSG00000047678	Gpr82	-1.7946	-0.570072	-0.54843	0.54843	1.2258	0.870891
ENSMUSG00000048120	Entpd1	-1.68005	-0.340488	-0.816624	0.340488	1.54732	0.94983
ENSMUSG00000090069	E430024P14Rik	-0.638747	-0.425516	-0.822233	0.425516	1.48762	1.35815
ENSMUSG00000035692	Isg15	-1.05528	-0.400519	-0.731308	0.400519	1.30109	1.3481
ENSMUSG00000048368	Omd	-0.575295	-0.593918	-0.582517	0.575295	1.30888	1.61857
ENSMUSG00000083924	Gm12304	-0.613091	-0.613091	-0.613091	0.613091	1.44872	1.52661
ENSMUSG00000021356	Irf4	-0.686714	-0.607105	-0.549141	0.549141	1.62605	1.49253
ENSMUSG00000037944	Ccr7	-0.921628	-0.396812	-0.59555	0.396812	1.73586	1.18802
ENSMUSG00000030401	Rtn2	-0.634236	-0.644068	-0.469765	0.469765	1.90923	1.05755
ENSMUSG00000087248	Gm16120	-0.629787	-0.629787	-0.629787	0.629787	1.81659	1.39379
ENSMUSG00000090500	Gm17057	-0.623404	-0.681206	-0.789296	0.623404	1.85446	1.39381
ENSMUSG00000091191	Gm17334	-0.941623	-0.598076	-0.691517	0.598076	1.536	1.64499
ENSMUSG00000086196	Gm13571	-0.75929	-0.755637	-0.672575	0.672575	1.57322	1.48391
ENSMUSG00000090252	Gm16028	-0.534702	-0.580563	-0.462552	0.462552	1.31988	1.66512
ENSMUSG00000086766	Gm15969	-0.451054	-0.451054	-0.451054	0.451054	1.43633	1.61059
ENSMUSG00000085589	A430078I02Rik	-0.519823	-0.454532	-0.616675	0.454532	1.35125	1.8178
ENSMUSG00000020205	Phlda1	-0.542191	-0.744097	-0.218164	0.218164	1.29215	1.58687
ENSMUSG00000085003	4930418C01Rik	-0.541257	-0.541257	-0.312599	0.312599	1.1653	1.62485
ENSMUSG00000012350	Ehf	-0.881284	-0.706248	-0.373529	0.373529	1.46149	1.70775
ENSMUSG00000081496	Gm13428	-0.928257	-0.701956	-0.378442	0.378442	1.10771	1.68393
ENSMUSG00000074491	Clec4g	-0.426566	-0.27894	-0.490602	0.27894	0.997925	1.73875
ENSMUSG00000090244	Gm16572	-0.413211	-0.362803	-0.808257	0.362803	0.957665	1.81969
ENSMUSG00000058809	Gm12141	-0.38677	-0.390152	-0.43691	0.38677	1.9239	1.57262
ENSMUSG00000086240	Gm7846	-0.728319	-0.728319	-0.728319	1.19138	0.728319	2.06661
ENSMUSG00000092505	Gm19246	-1.16931	-0.560861	-0.586961	0.815393	0.560861	1.78852
ENSMUSG00000085514	9530048J24Rik	-0.479771	-0.553084	-0.553084	0.717235	1.6837	0.479771
ENSMUSG00000087058	Gm12301	-0.586289	-0.586289	-0.414843	0.414843	1.54421	0.616016
ENSMUSG00000025909	Sntg1	-0.590331	-0.461186	-0.607546	0.461186	1.57599	1.06438
ENSMUSG00000031354	Amelx	-0.520569	-0.520569	-0.520569	0.520569	1.66768	1.10882
ENSMUSG00000085875	Gm12905	-0.760931	-0.520244	-0.614379	0.520244	1.65881	1.05266
ENSMUSG00000086298	Gm11716	-0.640626	-0.490107	-0.640626	0.490107	1.53144	0.937008
ENSMUSG00000072664	Ugt3a1	-0.700813	-0.718336	-0.463049	0.463049	1.57789	0.867948
ENSMUSG00000044751	Gm12231	-0.395698	-0.35274	-0.415863	0.35274	1.75353	0.836998
ENSMUSG00000039763	Dnajc28	-0.464744	-0.282717	-0.755687	0.282717	1.80053	0.964175
ENSMUSG00000029581	Fscn1	-0.85178	-0.2534	-0.352666	0.2534	1.52933	1.13182
ENSMUSG00000040537	Adam22	-0.632231	-0.584569	-0.346312	0.346312	1.40962	1.17861
ENSMUSG00000084047	Gm14984	-0.459125	-0.450158	-0.492288	0.450158	1.51725	1.05967
ENSMUSG00000043488	Gm9783	-0.409676	-0.65172	-0.65172	0.409676	1.41706	1.13732
ENSMUSG00000087072	Recql5as1	-0.379515	-0.434773	-0.543372	0.379515	1.31922	1.17567
ENSMUSG00000036931	Nfkbid	-0.53877	-0.557539	-0.389984	0.389984	1.18335	1.24195
ENSMUSG00000022895	Ets2	-0.648235	-0.369615	-0.638234	0.369615	1.17423	1.19555
ENSMUSG00000056144	Trim34a	-0.361239	-0.412448	-0.743268	0.361239	1.12754	1.28534
ENSMUSG00000021338	Lrrc16a	-0.748428	-0.193213	-0.68962	0.193213	1.21043	1.30636
ENSMUSG00000039395	Mreg	-0.626385	-0.266853	-0.750398	0.266853	1.38575	1.10457
ENSMUSG00000008193	Spib	-0.639983	-0.313177	-0.683708	0.313177	1.4367	1.34773
ENSMUSG00000064065	Ipcef1	-0.961528	-0.402129	-0.332942	0.332942	1.25507	1.08045
ENSMUSG00000021185	9030617O03Rik	-1.23016	-0.344956	-0.377463	0.344956	1.30977	0.803609
ENSMUSG00000081929	Rps11-ps2	-0.850576	-0.233708	-0.53378	0.233708	1.21969	0.999561
ENSMUSG00000085194	Gm16012	-0.875041	-0.240672	-0.796844	0.240672	1.17054	0.946335
ENSMUSG00000026109	Tmeff2	-0.553988	-0.607533	-0.596073	0.553988	0.906177	1.3354
ENSMUSG00000019647	Sema6a	-0.546308	-0.615221	-0.701175	0.546308	0.801147	1.36916
ENSMUSG00000032487	Ptgs2	-0.477906	-0.59857	-0.546303	0.477906	1.06647	1.31801
ENSMUSG00000084943		-0.455993	-0.974379	-0.417455	0.417455	1.03809	1.18364
ENSMUSG00000001768	Rin2	-0.500158	-0.6837	-0.566693	0.500158	0.990506	1.50709
ENSMUSG00000085437	1700047A11Rik	-0.476427	-0.737359	-0.522887	0.476427	0.882231	1.55515
ENSMUSG00000021270	Hsp90aa1	-0.393428	-0.658678	-0.748174	0.393428	1.07735	1.50493
ENSMUSG00000059571	Gm16218	-0.607494	-0.607494	-0.607494	0.607494	0.847024	1.61475
ENSMUSG00000086368	Gm13830	-0.692306	-0.427447	-0.652328	0.427447	1.10274	1.43745
ENSMUSG00000081342	Gm11434	-0.416679	-0.52279	-0.385901	0.385901	0.84518	1.39093
ENSMUSG00000085016	Gm11335	-0.603445	-0.349971	-0.46144	0.349971	0.943253	1.42822
ENSMUSG00000031495	Cd209d	-0.370344	-0.472805	-0.757078	0.370344	0.831765	1.45271
ENSMUSG00000045327	6330549D23Rik	-0.42558	-0.181546	-0.653236	0.181546	1.17273	1.39933
ENSMUSG00000080820	Gm13197	-0.257281	-0.714195	-0.714195	0.257281	0.865536	1.14534
ENSMUSG00000083068	Gm11800	-0.529747	-0.387137	-0.98064	0.387137	1.02169	1.06065
ENSMUSG00000087552	Gm15819	-0.353003	-0.561918	-1.17197	0.353003	1.19203	1.0308
ENSMUSG00000079001	4930404H24Rik	-0.661777	-0.381472	-0.520827	1.55741	0.381472	1.06811
ENSMUSG00000081497	Gm15560	-0.649052	-0.454738	-0.360015	1.47413	0.360015	1.27545
ENSMUSG00000086052	Gm11802	-0.59382	-0.627824	-0.315485	1.77	0.315485	0.947742
ENSMUSG00000074553	Gm10713	-0.42371	-0.560223	-0.83135	1.59453	0.42371	1.39162
ENSMUSG00000083314	Gm11742	-0.259524	-0.684201	-0.684201	1.50627	0.259524	1.40713
ENSMUSG00000083285	Gm15815	-0.234373	-0.589268	-0.589268	1.09365	0.234373	1.74677
ENSMUSG00000082597	Gm12645	-0.365817	-0.365817	-0.365817	1.16731	0.365817	1.36586
ENSMUSG00000069391		-0.436128	-0.262714	-0.415155	0.863405	0.262714	1.57201
ENSMUSG00000069913	Anp32-ps	-0.394968	-0.394968	-0.394968	1.52475	0.394968	0.792781
ENSMUSG00000083012	Fam220a	-0.475933	-0.222022	-0.45293	1.38354	0.222022	0.940225
ENSMUSG00000082766	1700064H15Rik	-0.754736	-0.504261	-0.450742	1.06955	0.450742	1.36504
ENSMUSG00000081994	Gm14517	-0.46207	-0.46207	-0.46207	0.973569	0.46207	1.59054
ENSMUSG00000086083	Gm15829	-0.54575	-0.573951	-0.953749	0.973181	0.54575	1.47153
ENSMUSG00000082711	Gm12987	-0.54677	-0.588946	-0.860654	0.930969	0.54677	1.44525
ENSMUSG00000087250	1700094C10Rik	-0.468175	-0.631352	-0.765738	0.868627	0.468175	1.34521
ENSMUSG00000011831	Evi5	-0.385062	-0.832121	-1.38393	0.385062	0.489152	1.18499
ENSMUSG00000080779	Gm8731	-0.405642	-0.777056	-1.53119	0.463842	0.405642	0.936704
ENSMUSG00000021699	Pde4d	-0.34402	-0.904209	-1.4551	0.636094	0.34402	0.759601
ENSMUSG00000060639	Hist1h4i	-0.435313	-1.33569	-1.16561	0.509132	0.435313	0.916406
ENSMUSG00000029814	Igf2bp3	-0.330831	-1.13927	-1.30627	0.330831	0.741303	1.37751
ENSMUSG00000020650	Bcap29	-0.293355	-1.54815	-1.27454	0.644288	0.293355	0.469686
ENSMUSG00000090031	4732440D04Rik	-0.291099	-1.50053	-1.36422	0.556786	0.291099	0.597008
ENSMUSG00000090214	Gm15657	-0.228911	-1.67386	-1.28192	0.565196	0.540475	0.228911
ENSMUSG00000071226	Cecr2	-0.287765	-1.27846	-1.62413	0.287765	0.557799	0.466178
ENSMUSG00000055446	A630091E08Rik	-0.297361	-1.25302	-1.25302	0.935328	0.297361	0.390612
ENSMUSG00000029333	Rasgef1b	-0.17509	-1.36951	-1.38011	0.17509	1.05254	0.519678
ENSMUSG00000044176	Spink10	-0.302013	-1.37112	-1.74133	0.302013	0.921483	0.37917
ENSMUSG00000087560	Gm15396	-0.425151	-1.89951	-1.08282	0.54296	0.661891	0.425151
ENSMUSG00000085442	Gm3362	-0.781151	-0.435814	-1.76407	0.666221	0.609201	0.435814
ENSMUSG00000047370	Gm7367	-0.858529	-0.324021	-1.70703	0.73162	0.324021	0.703953
ENSMUSG00000050538	B230217C12Rik	-1.34304	-0.361408	-1.67053	0.361408	0.522461	0.410937
ENSMUSG00000087262	Gm15250	-1.65345	-1.0073	-0.370111	1.14089	0.878051	0.370111
ENSMUSG00000034591	Slc41a2	-1.13863	-1.067	-0.132768	1.47435	1.17049	0.132768
ENSMUSG00000046721	Rpl14-ps1	-0.968567	-1.15171	-0.557077	1.53031	0.848854	0.557077
ENSMUSG00000042102	Dmgdh	-1.20367	-1.3241	-0.57009	1.35573	0.576394	0.57009
ENSMUSG00000033707	Lrrc24	-0.803537	-0.578149	-1.07744	1.62363	0.578149	0.982949
ENSMUSG00000071303	Rps8-ps1	-0.647071	-0.77408	-1.10929	1.65497	0.762531	0.647071
ENSMUSG00000086962	Gm12248	-0.610098	-0.923337	-0.828367	1.61548	0.651095	0.610098
ENSMUSG00000067786	Nnat	-0.455094	-0.723272	-1.41014	1.3737	1.02183	0.455094
ENSMUSG00000078160	Gm16503	-0.51088	-0.749851	-1.46507	1.29213	0.820207	0.51088
ENSMUSG00000081782	Gm15152	-0.662143	-0.763275	-0.697627	1.8673	1.17196	0.662143
ENSMUSG00000083529	Gm15035	-0.565088	-0.904563	-0.839434	1.94974	0.865336	0.565088
ENSMUSG00000091149	Gm17020	-0.341343	-0.738031	-1.12038	1.75936	0.993318	0.341343
ENSMUSG00000087580		-0.594297	-0.444699	-0.344026	1.53487	1.39861	0.344026
ENSMUSG00000055424	Gm9970	-0.232792	-0.555871	-0.626246	1.3759	1.5451	0.232792
ENSMUSG00000084091	Gm11995	-0.463873	-0.398275	-0.581542	1.18031	1.78368	0.398275
ENSMUSG00000028359	Orm3	-0.337449	-0.620051	-0.690955	1.44433	1.49653	0.337449
ENSMUSG00000036667	Fam115a	-0.310913	-0.821901	-0.924755	1.38564	1.50721	0.310913
ENSMUSG00000082413	Gm13401	-0.514723	-0.514723	-0.514723	1.79352	1.46964	0.514723
ENSMUSG00000081403	Gm14658	-0.258175	-0.855992	-0.855992	1.41482	1.77266	0.258175
ENSMUSG00000078284	Cdc73	-0.38357	-0.38357	-0.348905	1.73105	1.13527	0.348905
ENSMUSG00000015850	Adamtsl4	-0.360963	-1.53693	-0.999552	1.04418	1.35588	0.360963
ENSMUSG00000082981	Gm11526	-0.307931	-1.53367	-0.710131	1.47069	0.993683	0.307931
ENSMUSG00000073465	Park2	-0.462966	-1.4694	-1.37064	1.03659	0.612172	0.462966
ENSMUSG00000029647	Pan3	-0.335488	-1.49324	-1.36247	1.20644	0.555896	0.335488
ENSMUSG00000087484	2900089D17Rik	-0.298311	-1.10103	-1.66676	0.80816	0.924619	0.298311
ENSMUSG00000058812	0610039K10Rik	-0.346419	-1.6682	-1.58576	1.27931	0.686761	0.346419
ENSMUSG00000044407	Qk	-0.477255	-1.29947	-1.93796	0.574749	1.01921	0.477255
ENSMUSG00000081103	Rps12-ps26	-0.684362	-1.08108	-1.935	1.25986	0.69121	0.684362
ENSMUSG00000081301	Gm15951	-0.535005	-0.847779	-1.52311	1.82014	0.701784	0.535005
ENSMUSG00000087108	Gm16093	-0.592547	-1.28427	-0.991907	1.18462	1.18999	0.592547
ENSMUSG00000063254	B230325K18Rik	-0.614686	-1.15522	-0.969785	1.34477	1.1021	0.614686
ENSMUSG00000089806	Gm16570	-0.721822	-1.23416	-1.00867	1.20685	0.975293	0.721822
ENSMUSG00000026384	Ptpn4	-0.77162	-1.24312	-0.875794	1.24049	1.03921	0.77162
ENSMUSG00000085148	Mir22hg	-0.614092	-1.04187	-0.890415	1.21307	1.48458	0.614092
ENSMUSG00000082247	Gm16074	-0.664317	-0.907724	-1.0036	1.2301	1.42272	0.664317
ENSMUSG00000028033	Kcnq5	-0.672937	-1.08328	-1.00873	1.31188	1.28742	0.672937
ENSMUSG00000082648	Gm11366	-0.842049	-0.979308	-0.74839	1.38806	1.09536	0.74839
ENSMUSG00000085051	Gm11542	-0.847947	-1.05676	-0.795049	1.3248	1.07664	0.795049
ENSMUSG00000081968	Rpl23a-ps2	-0.932899	-0.927614	-0.898329	1.28818	1.11206	0.898329
ENSMUSG00000090001	Gm9719	-0.753973	-0.754402	-1.16031	1.05229	1.26779	0.753973
ENSMUSG00000040046	Tph1	-0.897091	-0.734986	-1.11966	0.914407	1.3801	0.734986
ENSMUSG00000086912	4930505O20Rik	-0.780031	-0.769792	-1.03137	1.13478	1.42473	0.769792
ENSMUSG00000009563	Tor2a	-0.663053	-0.899377	-0.887054	1.0096	1.55339	0.663053
ENSMUSG00000028637	Ccdc30	-0.698901	-0.999604	-1.24644	1.00558	0.977073	0.698901
ENSMUSG00000080772	Gm12543	-0.76934	-1.11466	-1.1568	1.03387	0.863741	0.76934
ENSMUSG00000020359	Agxt2l2	-0.687749	-0.968224	-1.10291	1.22964	0.98292	0.687749
ENSMUSG00000083979	Gm12527	-0.737407	-1.04726	-1.16859	1.12636	0.737407	0.8015
ENSMUSG00000083340	Gm13156	-0.778735	-0.919356	-1.20353	1.0398	0.778735	0.950885
ENSMUSG00000090673	Gm340	-0.723188	-1.10538	-1.21777	0.838155	0.94586	0.723188
ENSMUSG00000036892	Prodh2	-0.790857	-1.12134	-1.17903	0.790857	0.902483	0.813639
ENSMUSG00000092261	Gm20519	-0.719992	-1.17968	-1.18458	0.719992	0.978024	0.768485
ENSMUSG00000090625	Gm20721	-0.731948	-1.26763	-1.04415	0.824552	0.852521	0.731948
ENSMUSG00000058934	Gm10055	-0.801765	-0.823462	-1.34514	0.873978	1.17089	0.801765
ENSMUSG00000087526	Gm15738	-0.628093	-1.00736	-1.27361	0.942589	1.17633	0.628093
ENSMUSG00000086192	Gm13609	-0.760061	-0.951112	-1.01439	1.27089	0.760061	0.894946
ENSMUSG00000066000	2610305D13Rik	-0.79607	-1.03164	-0.907003	1.32209	0.79607	0.853155
ENSMUSG00000079436	Kcnj13	-0.835967	-1.04238	-0.982461	1.2101	0.835967	0.928789
ENSMUSG00000037110	Ralgapa2	-0.931236	-0.96124	-0.809923	1.23313	0.91797	0.809923
ENSMUSG00000085910	Gm12395	-0.903271	-1.06662	-0.838785	1.1306	0.870975	0.838785
ENSMUSG00000083332	Gm7599	-0.785116	-1.09407	-0.802924	1.15396	0.85928	0.785116
ENSMUSG00000089680	Gm15722	-0.645748	-0.762448	-0.855376	1.49377	1.07904	0.645748
ENSMUSG00000086165	Gm15690	-0.74364	-1.06703	-0.773142	1.4165	0.853714	0.74364
ENSMUSG00000069835	Sat2	-1.05675	-0.658947	-1.00402	1.29586	0.965743	0.658947
ENSMUSG00000065968	Ifitm7	-0.503765	-0.620827	-0.999179	1.33806	1.21246	0.503765
ENSMUSG00000082315	Gm16523	-0.709791	-0.709791	-0.709791	1.18232	1.37366	0.709791
ENSMUSG00000085185	BC028777	-0.698945	-0.850529	-0.649042	1.27455	1.37821	0.649042
ENSMUSG00000092248	Vmn1r-ps63	-0.575521	-0.707073	-0.707073	1.30786	1.44535	0.575521
ENSMUSG00000024613	Tcof1	-0.920723	-0.72607	-0.702419	1.28899	1.41163	0.702419
ENSMUSG00000090406	Gm17058	-1.01305	-0.858622	-0.632327	1.45605	1.22597	0.632327
ENSMUSG00000081730	Gm13785	-0.828768	-0.810208	-0.671873	0.8643	1.43906	0.671873
ENSMUSG00000030116	Mfap5	-1.04857	-0.838684	-0.593446	1.0625	1.24553	0.593446
ENSMUSG00000080180	Gm17235	-0.899168	-0.740585	-0.801644	1.17526	1.15367	0.740585
ENSMUSG00000078489	Gm17106	-0.963044	-0.706647	-0.926264	1.10958	1.13299	0.706647
ENSMUSG00000090706	Gm17233	-0.940297	-0.754769	-0.782268	1.19053	1.00513	0.754769
ENSMUSG00000087300	Gm16725	-0.836086	-0.836086	-0.836086	1.20811	1.04732	0.836086
ENSMUSG00000037214	Thap1	-0.841696	-0.765825	-0.726808	1.11311	1.24946	0.726808
ENSMUSG00000090080	Gm15872	-1.10616	-0.752353	-0.758247	1.09759	1.00722	0.752353
ENSMUSG00000082190	Gm13641	-1.099	-0.93676	-0.723562	1.01792	0.987857	0.723562
ENSMUSG00000020599	Rgs9	-0.89068	-0.780723	-0.986445	0.780723	1.21363	1.01355
ENSMUSG00000018973	Hoxb1	-0.870068	-0.817543	-0.810391	0.810391	1.23719	1.08155
ENSMUSG00000061992	Gm4953	-0.834297	-0.804145	-0.756479	0.756479	1.16445	1.10231
ENSMUSG00000064330	Pde6h	-0.893001	-0.932182	-0.82304	0.82304	1.11738	0.977904
ENSMUSG00000048485	Zbtb8b	-0.94905	-0.914056	-0.848776	0.848776	1.09515	0.92161
ENSMUSG00000084292	Gm13535	-0.887006	-0.828794	-0.908218	0.828794	1.15184	0.920434
ENSMUSG00000073821	8030451A03Rik	-0.924637	-0.871098	-0.788277	0.788277	1.15987	0.965681
ENSMUSG00000054909	Wbscr25	-0.896991	-0.865502	-0.818497	0.818497	1.1259	0.887609
ENSMUSG00000089745	1810008B01Rik	-0.896497	-0.867207	-0.824158	0.824158	1.01052	1.04859
ENSMUSG00000022805	Maats1	-0.791139	-0.854896	-1.08745	0.891616	1.17415	0.791139
ENSMUSG00000078599	Skint8	-0.764939	-0.955725	-1.01169	0.807862	1.15766	0.764939
ENSMUSG00000083579	Gm15538	-0.769975	-0.913714	-1.2003	0.769975	1.06915	0.785291
ENSMUSG00000085566	A730017L22Rik	-0.841857	-0.792124	-1.15189	0.792124	1.2071	0.883707
ENSMUSG00000043631	Ecm2	-0.78694	-0.925399	-1.00488	0.78694	1.14462	0.96758
ENSMUSG00000037942	Crp	-0.814439	-0.820441	-0.813906	0.868982	1.32011	0.813906
ENSMUSG00000026114	Cnga3	-0.886762	-0.818026	-0.81988	0.818026	1.32827	0.843111
ENSMUSG00000087700	Gm15283	-0.875654	-0.805639	-0.755475	0.944468	1.38908	0.755475
ENSMUSG00000086401	Gm15559	-0.82003	-0.814591	-0.900535	0.981726	1.23319	0.814591
ENSMUSG00000090191	9230105E05Rik	-0.90082	-0.785982	-0.928381	0.973603	1.22134	0.785982
ENSMUSG00000083610	Oaz2-ps	-0.774192	-0.814589	-0.885431	1.01643	1.23716	0.774192
ENSMUSG00000047696	Ccdc144b	-0.76587	-0.801681	-0.897373	0.975548	1.33494	0.76587
ENSMUSG00000029659	Medag	-0.753965	-0.784021	-0.91694	0.936545	1.3785	0.753965
ENSMUSG00000034488	Edil3	-0.85296	-0.856373	-0.919539	0.935416	1.29048	0.85296
ENSMUSG00000086820	Gm11465	-0.827728	-0.853313	-0.912704	0.827728	1.31164	0.928959
ENSMUSG00000087670	9530036M11Rik	-0.906589	-0.871525	-0.814761	0.939123	1.3428	0.814761
ENSMUSG00000020363	Gfpt2	-0.846834	-0.865101	-0.793057	1.05922	1.31648	0.793057
ENSMUSG00000069170	Gpr98	-0.801779	-0.926557	-0.755644	1.04538	1.12061	0.755644
ENSMUSG00000037876	Jmjd1c	-0.684943	-1.03555	-0.814845	1.01658	1.16907	0.684943
ENSMUSG00000055022	Cntn1	-0.784776	-0.97528	-0.73998	0.930459	1.27633	0.73998
ENSMUSG00000041423	Paqr6	-0.815797	-1.00815	-0.706901	0.932249	1.25518	0.706901
ENSMUSG00000083277	Gm15376	-0.979943	-0.893114	-0.845288	1.04629	1.13867	0.845288
ENSMUSG00000009551	6330409D20Rik	-1.02418	-0.889715	-0.845399	1.02601	1.1453	0.845399
ENSMUSG00000024757	Slc22a19	-0.965391	-0.929028	-0.873058	1.01707	1.11693	0.873058
ENSMUSG00000086172	2700068H02Rik	-0.984941	-0.950363	-0.92509	0.968128	1.13737	0.92509
ENSMUSG00000081480	Gm13608	-0.970177	-0.789023	-0.854301	1.08823	1.17644	0.789023
ENSMUSG00000027419	Pcsk2	-0.852887	-1.0384	-0.904809	0.852887	1.20358	0.861088
ENSMUSG00000078624	Olfr613	-0.957916	-0.990896	-0.865401	0.883561	1.26472	0.865401
ENSMUSG00000084824	Gm16344	-0.795012	-1.04266	-0.943986	0.9125	1.29243	0.795012
ENSMUSG00000049612	Omg	-0.79999	-0.907761	-0.989968	0.998078	1.28425	0.79999
ENSMUSG00000083760	Gm14524	-0.81977	-0.931976	-0.906523	0.924212	1.13806	0.81977
ENSMUSG00000028451	1700022I11Rik	-0.80487	-1.02338	-0.832623	0.883178	1.17423	0.80487
ENSMUSG00000079407	1700110I01Rik	-0.873909	-1.10572	-0.834766	0.864313	1.04153	0.834766
ENSMUSG00000085884	Gm15342	-0.865378	-0.944371	-0.965871	1.01039	1.03662	0.865378
ENSMUSG00000022032	Scara5	-0.84365	-0.971183	-0.880443	0.995206	1.05462	0.84365
ENSMUSG00000026064	Ptp4a1	-0.845808	-1.04107	-0.964829	1.05267	0.993197	0.845808
ENSMUSG00000032864	Rag2	-0.989532	-0.823835	-0.942926	0.823835	0.957223	1.06684
ENSMUSG00000020962	Gtf2a1	-1.04487	-0.836302	-1.03999	0.836302	0.853362	0.972802
ENSMUSG00000082213	Gm12102	-1.11197	-0.90926	-0.843937	0.908752	0.843937	0.934304
ENSMUSG00000048521	Cxcr6	-0.899051	-0.868671	-0.898454	0.868671	0.911373	0.974136
ENSMUSG00000082266	Gm12303	-0.82571	-0.87475	-0.965495	0.888656	0.82571	1.00965
ENSMUSG00000084260	Gm12844	-1.0058	-0.858487	-0.941066	0.949587	0.888299	0.858487
ENSMUSG00000036687	Tmem184a	-0.913698	-0.841553	-1.05244	0.928812	0.907119	0.841553
ENSMUSG00000022838	Eaf2	-0.895282	-0.900311	-1.0926	0.951768	0.895282	0.968273
ENSMUSG00000022598	Psca	-0.879878	-0.93269	-0.93269	0.990494	0.879878	1.05058
ENSMUSG00000086409	Gm13898	-0.995658	-0.875657	-1.07844	0.875657	0.958247	1.05222
ENSMUSG00000029663	Gngt1	-0.99313	-0.882938	-1.04101	1.10686	0.921773	0.882938
ENSMUSG00000091078	Gm17218	-1.02749	-1.02749	-0.779215	0.972107	0.791129	0.779215
ENSMUSG00000081143	Gm15823	-0.983633	-0.672063	-1.1648	0.672063	1.14234	0.710089
ENSMUSG00000043541	Casc1	-0.991526	-0.69562	-1.20365	0.791307	0.974973	0.69562
ENSMUSG00000080021	Gm5915	-0.793518	-0.814494	-1.16931	0.793518	0.960702	0.84187
ENSMUSG00000085444	Gm13936	-0.802591	-0.744761	-1.13456	0.744761	1.07316	0.766615
ENSMUSG00000063145	Bbs5	-0.935065	-0.816737	-1.15128	0.914258	0.865295	0.816737
ENSMUSG00000084950	Gm5577	-0.921183	-0.743014	-1.25151	0.897277	0.963685	0.743014
ENSMUSG00000035969	Rusc2	-0.728035	-0.760347	-1.15181	0.728035	0.867274	1.03631
ENSMUSG00000067780	Pi15	-0.684528	-1.07781	-0.977037	0.726641	1.02818	0.684528
ENSMUSG00000087338	4930405P13Rik	-0.69663	-1.1077	-0.842417	0.69663	1.05809	0.84924
ENSMUSG00000043340	6530409C15Rik	-0.701083	-1.22173	-0.940898	0.772454	0.98721	0.701083
ENSMUSG00000090559	Gm17137	-0.800539	-1.02105	-1.02766	0.810132	0.800539	0.831099
ENSMUSG00000083953	Gm14049	-0.774662	-1.10023	-0.938705	0.774662	0.819593	0.811509
ENSMUSG00000073514	Dok6	-0.706474	-1.01929	-0.899724	0.976218	0.933664	0.706474
ENSMUSG00000038518	Jarid2	-0.668204	-1.01026	-0.949197	0.993418	1.06547	0.668204
ENSMUSG00000090942	F830016B08Rik	-0.655794	-0.873954	-0.942247	0.96419	1.10642	0.655794
ENSMUSG00000074580	4931440P22Rik	-0.598491	-0.9246	-0.921375	0.999077	1.11571	0.598491
ENSMUSG00000083305	Gm13315	-0.765899	-0.955846	-0.880641	0.774729	1.02789	0.765899
ENSMUSG00000052508	Olfr536	-0.720774	-0.91033	-0.876557	0.720774	1.10634	0.799801
ENSMUSG00000055833	1700034H15Rik	-0.864528	-0.972365	-0.798132	0.798132	1.0053	0.829058
ENSMUSG00000085274	BC046401	-0.768256	-0.73997	-0.898128	0.73997	1.17787	0.791137
ENSMUSG00000037005	Xpnpep2	-0.773309	-0.865435	-0.739912	0.739912	1.12273	0.864745
ENSMUSG00000049690	Nckap5	-0.820193	-0.80227	-0.86816	0.835222	1.1924	0.80227
ENSMUSG00000079262	Slco1a6	-0.739183	-0.896695	-0.886366	0.790994	1.23583	0.739183
ENSMUSG00000082861	Gm11362	-0.788255	-0.990581	-0.733072	0.864926	1.17632	0.733072
ENSMUSG00000030287	Itpr2	-0.84036	-0.997204	-0.791098	0.817628	1.12479	0.791098
ENSMUSG00000042109	Csdc2	-0.93692	-0.723312	-0.955551	0.793612	1.03046	0.723312
ENSMUSG00000013353	4931406B18Rik	-0.881373	-0.75864	-0.857053	0.9085	1.07861	0.75864
ENSMUSG00000085678	Gm16349	-0.970956	-0.792024	-0.793153	0.992229	1.00096	0.792024
ENSMUSG00000061048	Cdh3	-0.80113	-0.93984	-0.903408	0.80113	1.00669	0.949974
ENSMUSG00000031079	Zfp300	-0.778951	-0.950769	-0.974647	0.778951	1.03086	0.903341
ENSMUSG00000084967	Gm12296	-0.80583	-0.840409	-1.05187	0.80583	1.02033	0.827827
ENSMUSG00000036792	Mbd5	-0.785662	-0.952341	-0.967005	0.83728	0.931328	0.785662
ENSMUSG00000022041	Chrna2	-0.801079	-1.01894	-0.919246	0.832387	0.96621	0.801079
ENSMUSG00000086054	Gm13824	-0.836906	-0.869976	-0.894566	1.03629	0.996223	0.836906
ENSMUSG00000066652	Lefty2	-0.805443	-0.759836	-0.916036	1.02783	1.10302	0.759836
ENSMUSG00000073724	Pramel4	-0.776814	-0.882832	-0.912961	0.908039	1.11898	0.776814
ENSMUSG00000021612	Slc6a18	-0.734459	-0.961247	-0.837281	0.949474	1.07995	0.734459
ENSMUSG00000052098	Gm9867	-0.734944	-0.86603	-1.01046	0.934302	1.06383	0.734944
ENSMUSG00000092350	Vmn1r-ps62	-0.682573	-0.842998	-0.955511	0.811924	1.20982	0.682573
ENSMUSG00000028996	Rbp7	-0.665823	-0.854742	-0.928956	0.674651	1.27214	0.665823
ENSMUSG00000022518	4930562C15Rik	-0.867844	-0.689553	-0.916347	0.689553	1.28627	0.706675
ENSMUSG00000056590	H2afy3	-0.785034	-0.709706	-0.981849	0.772724	1.30339	0.709706
ENSMUSG00000047642	D930020B18Rik	-0.696566	-0.761123	-0.778599	0.696566	1.27456	0.748714
ENSMUSG00000002900	Lamb1	-0.715146	-0.740148	-0.808023	0.715146	1.25475	0.718028
ENSMUSG00000034324	Tmem132c	-0.754532	-0.703633	-0.752842	0.7107	1.33633	0.703633
ENSMUSG00000087481	Gm15608	-0.675783	-0.731984	-0.686337	0.675783	1.31996	0.717108
ENSMUSG00000055061	4931431C16Rik	-0.773938	-0.763546	-0.716543	0.716543	1.2676	0.83413
ENSMUSG00000026331	Slco6c1	-0.837999	-0.8388	-0.687341	0.687341	1.28626	0.746519
ENSMUSG00000042622	Maff	-0.644821	-0.819692	-0.742896	0.755031	1.38716	0.644821
ENSMUSG00000004415	Col26a1	-1.02346	-0.690575	-0.842883	0.749618	1.10341	0.690575
ENSMUSG00000084860	2610204G07Rik	-0.963632	-0.853955	-0.684787	0.762131	1.19265	0.684787
ENSMUSG00000091705	H2-Q2	-0.949276	-0.678717	-0.831244	0.678717	1.11416	0.916606
ENSMUSG00000047220	Ccdc36	-0.819485	-0.943845	-0.674098	0.674098	1.2368	0.883152
ENSMUSG00000003279	Dlgap1	-0.816893	-0.838752	-0.731427	0.731427	1.28634	0.861696
ENSMUSG00000082996	Gm6238	-0.75826	-0.879179	-0.675248	0.675248	1.23003	1.00629
ENSMUSG00000062124	Defb45	-0.685785	-0.769866	-0.932412	0.685785	1.33439	0.930413
ENSMUSG00000051832	E230016K23Rik	-0.844763	-1.16304	-0.730011	0.730011	1.21613	0.7575
ENSMUSG00000034640	Tiparp	-0.838421	-1.01167	-0.750622	0.750622	1.37182	0.855105
ENSMUSG00000048665	A430010J10Rik	-0.79041	-1.15813	-0.810339	0.79041	1.05286	1.04533
ENSMUSG00000089820	Gm15775	-1.09036	-1.16923	-0.727078	0.727078	0.96369	0.862029
ENSMUSG00000022311	Csmd3	-1.01423	-1.24815	-0.649033	0.649033	1.22402	0.840637
ENSMUSG00000085538	Gm11455	-0.7774	-1.33677	-0.926742	0.804911	0.981235	0.7774
ENSMUSG00000042589	Cux2	-0.767791	-1.37724	-0.908323	0.910866	1.10836	0.767791
ENSMUSG00000086330	1700007J10Rik	-0.695686	-1.2873	-0.829927	0.695686	1.27746	0.755489
ENSMUSG00000089874	9230117E06Rik	-1.11572	-0.734935	-1.11572	0.734935	0.955336	1.27204
ENSMUSG00000089861	Gm16139	-1.11971	-0.723985	-1.11971	0.723985	0.995383	1.20112
ENSMUSG00000030701	Plekhb1	-1.01587	-0.78114	-1.01307	0.78114	0.951333	1.18891
ENSMUSG00000052075	1700029F12Rik	-0.799738	-0.938102	-0.892412	0.799738	0.904499	1.30936
ENSMUSG00000053647	Gpr30	-0.836746	-0.849259	-1.02456	0.836746	0.871296	1.29893
ENSMUSG00000045055	Rpsa-ps2	-0.768532	-0.992943	-0.801417	0.768532	0.848749	1.2933
ENSMUSG00000081305	Gm12879	-0.862755	-0.918566	-0.753799	0.753799	1.01534	1.2539
ENSMUSG00000089965	Gm16236	-1.16559	-0.679381	-0.804657	0.679381	0.903124	1.14054
ENSMUSG00000092354	Gm20548	-1.14871	-0.816453	-0.737593	0.737593	1.08416	0.975499
ENSMUSG00000052407	Ccdc171	-1.18397	-0.764609	-0.81456	0.764609	1.30638	1.12628
ENSMUSG00000040165	Cd209c	-1.06912	-0.734387	-0.784662	0.734387	1.37895	1.04774
ENSMUSG00000037418	Best1	-0.938932	-0.944104	-0.700838	0.700838	1.23784	1.24878
ENSMUSG00000063889	Crem	-0.692585	-0.826864	-0.787895	0.692585	1.40387	1.16854
ENSMUSG00000034613	Ppm1h	-0.911122	-0.665734	-0.867563	0.665734	1.36319	1.21363
ENSMUSG00000036172	Cd200r3	-0.727812	-0.849934	-1.12059	0.727812	1.20973	1.08639
ENSMUSG00000079242	C730034F03Rik	-0.752957	-0.850188	-0.982578	0.752957	1.30991	1.0661
ENSMUSG00000083473	Gm13207	-0.665376	-0.94244	-0.94244	0.665376	1.25454	1.18518
ENSMUSG00000044067	Gpr22	-0.904643	-0.858688	-0.923829	0.858688	1.36127	1.01431
ENSMUSG00000021754	Map3k1	-0.939819	-0.831274	-0.856959	0.831274	1.29075	1.07376
ENSMUSG00000034751	Mast4	-0.756402	-0.731677	-1.19015	0.731677	1.32653	1.21034
ENSMUSG00000072844	G530011O06Rik	-0.91791	-0.5903	-1.1076	0.759706	1.43326	0.5903
ENSMUSG00000082769	Gm15793	-0.86542	-0.552701	-1.26003	0.552701	1.20349	1.00501
ENSMUSG00000027270	Lamp5	-0.496048	-1.06231	-1.02834	0.496048	1.2644	0.983183
ENSMUSG00000059150	Rpl26-ps4	-0.839487	-0.926023	-0.870355	0.982205	0.839487	1.4205
ENSMUSG00000086594	4930505H01Rik	-0.93787	-0.93787	-0.93787	0.93787	0.949347	1.49784
ENSMUSG00000084129	Hmgb1-ps1	-0.847552	-0.825742	-0.777531	1.25941	0.777531	1.21482
ENSMUSG00000039578	Ccser1	-0.999381	-0.840969	-0.453146	0.453146	1.47053	0.956203
ENSMUSG00000086049	Gm12735	-0.947882	-0.571513	-0.618235	0.571513	1.483	1.00512
ENSMUSG00000030691	Fchsd2	-1.12803	-0.787184	-0.594415	0.594415	1.47103	0.93549
ENSMUSG00000027200	Sema6d	-1.09571	-0.703411	-0.639563	0.639563	1.35908	0.939003
ENSMUSG00000038347	Tcte2	-1.00892	-0.643728	-0.697164	0.643728	1.32706	0.912396
ENSMUSG00000044544	4921513I03Rik	-1.04367	-0.621892	-0.614761	0.808283	1.52233	0.614761
ENSMUSG00000092278	Gm8752	-0.655035	-1.15417	-0.648231	0.648231	1.4975	0.763421
ENSMUSG00000046093	Hpcal4	-1.02954	-1.07785	-0.61059	0.654727	1.49495	0.61059
ENSMUSG00000021388	Aspn	-0.621229	-0.728853	-0.746279	0.621229	0.905691	1.42018
ENSMUSG00000091949		-0.541385	-0.626374	-0.922985	0.541385	1.27368	1.23918
ENSMUSG00000091587	Gm17191	-0.996115	-0.926803	-0.56505	0.56505	0.973579	1.21258
ENSMUSG00000043889	Gm8399	-0.820928	-0.657185	-0.649397	0.649397	1.15042	1.2805
ENSMUSG00000020275	Rel	-0.619446	-0.646811	-0.720741	0.619446	1.5185	1.18408
ENSMUSG00000049740	5330417H12Rik	-0.697106	-0.732591	-0.672116	0.672116	1.33003	1.26258
ENSMUSG00000071510	Olfr172	-0.747156	-0.697122	-0.680048	0.680048	1.63278	1.07023
ENSMUSG00000085652	Gm11999	-0.693732	-0.835044	-0.637113	0.637113	1.13904	1.48159
ENSMUSG00000084128	Esrp2	-0.728654	-0.67419	-0.796731	0.67419	1.22265	1.40473
ENSMUSG00000022837	Iqcb1	-0.554874	-1.21349	-0.799463	0.731532	0.975074	0.554874
ENSMUSG00000086321	Gm11413	-0.520638	-1.11513	-0.892305	0.783155	0.958281	0.520638
ENSMUSG00000092373	Gm20535	-0.624429	-1.09959	-0.724953	0.696868	0.958347	0.624429
ENSMUSG00000085897	Gm11604	-0.61135	-1.05316	-0.883037	0.676996	1.15093	0.61135
ENSMUSG00000032384	Csnk1g1	-0.461706	-1.02488	-0.89295	0.8278	0.925177	0.461706
ENSMUSG00000027381	Bcl2l11	-0.449022	-1.07181	-0.723514	0.815613	1.04801	0.449022
ENSMUSG00000046378	Asphd1	-0.514526	-0.932261	-0.782094	0.985219	0.841861	0.514526
ENSMUSG00000090536		-0.529351	-1.03672	-0.752494	0.924469	0.774465	0.529351
ENSMUSG00000091313	Fth-ps2	-0.601855	-0.926036	-1.06576	0.874336	0.97502	0.601855
ENSMUSG00000081255	Gm5380	-0.581256	-0.998819	-1.06753	0.790865	0.986829	0.581256
ENSMUSG00000037270	4932438A13Rik	-0.625786	-1.09738	-1.08317	0.821426	0.879456	0.625786
ENSMUSG00000047898	Ccr4	-0.652547	-1.13776	-1.02811	0.857342	0.823114	0.652547
ENSMUSG00000085824	2410114N07Rik	-0.680043	-0.993087	-1.04888	1.01046	0.853407	0.680043
ENSMUSG00000082057	Gm15789	-0.71301	-0.801636	-1.10725	1.00444	0.833449	0.71301
ENSMUSG00000042286	Stab1	-0.617721	-0.895061	-1.20124	0.877373	0.848042	0.617721
ENSMUSG00000030067	Foxp1	-0.65749	-0.928186	-1.23037	0.72248	0.855086	0.65749
ENSMUSG00000037224	Zfyve28	-0.656741	-0.91043	-1.31534	0.656741	0.972945	0.670289
ENSMUSG00000068115	Ninl	-0.688953	-0.913083	-1.29861	0.719569	0.913017	0.688953
ENSMUSG00000080956	Gm16179	-0.625932	-0.875699	-1.09398	0.705022	0.899431	0.625932
ENSMUSG00000090099	Gm8837	-0.627195	-0.911049	-1.05309	0.774044	0.916371	0.627195
ENSMUSG00000040540	Gm9770	-0.660738	-0.824658	-1.15992	0.660738	0.900837	0.67842
ENSMUSG00000022816	Fstl1	-0.606227	-0.873458	-1.16272	0.60766	1.0816	0.606227
ENSMUSG00000012705	Retn	-0.556043	-0.701953	-1.1171	1.01086	1.12248	0.556043
ENSMUSG00000031998	1700128F08Rik	-0.587195	-0.755803	-1.18491	0.905374	1.09387	0.587195
ENSMUSG00000086399	Gm16144	-1.12244	-0.602127	-0.729777	0.947798	1.20541	0.602127
ENSMUSG00000026014	Raph1	-1.16498	-0.552032	-0.629055	0.886424	1.15994	0.552032
ENSMUSG00000054545	Ugt1a6a	-0.883159	-0.555706	-0.835363	0.922117	1.08611	0.555706
ENSMUSG00000079465	Col4a3	-0.99347	-0.513647	-0.796528	0.968237	1.11056	0.513647
ENSMUSG00000091570	Gm7707	-0.779799	-0.779799	-0.657205	0.952518	1.17156	0.657205
ENSMUSG00000083503	Gm13407	-0.785543	-0.738331	-0.662059	0.897374	1.22531	0.662059
ENSMUSG00000023050	Map3k12	-0.842881	-0.862322	-0.585456	1.08179	1.03595	0.585456
ENSMUSG00000073680	Tmem88b	-0.723489	-0.748472	-0.813481	1.06803	1.21296	0.723489
ENSMUSG00000086247	Gm15787	-0.716924	-0.76074	-0.805944	1.16241	1.08605	0.716924
ENSMUSG00000051431	Gpr87	-0.673387	-0.652548	-0.751887	1.06476	1.2322	0.652548
ENSMUSG00000085857	Gm15392	-0.699175	-0.655332	-0.769545	1.10512	1.1996	0.655332
ENSMUSG00000030373	Psg28	-0.728376	-0.842325	-0.802306	1.11365	0.809877	0.728376
ENSMUSG00000030270	Cpne9	-0.70448	-0.960949	-0.779154	1.10655	0.828152	0.70448
ENSMUSG00000083107	Gm5303	-0.854406	-0.757062	-0.920874	1.10183	0.825959	0.757062
ENSMUSG00000047343	Mettl21c	-0.78217	-0.822065	-0.761406	1.24685	0.761406	0.796996
ENSMUSG00000082405	Gm16021	-0.758464	-0.758464	-0.758464	1.26447	0.878729	0.758464
ENSMUSG00000001622	Csn3	-0.811006	-0.601076	-0.971667	1.10426	0.929608	0.601076
ENSMUSG00000027186	Elf5	-0.790415	-0.637065	-0.942237	1.07831	0.894165	0.637065
ENSMUSG00000027827	Kcnab1	-0.848787	-0.627016	-0.877807	1.13508	0.802866	0.627016
ENSMUSG00000073779	B230314M03Rik	-0.717201	-0.719809	-0.763162	1.16084	0.800358	0.717201
ENSMUSG00000086836	Gm13748	-0.636756	-0.580627	-0.895377	1.14998	0.96092	0.580627
ENSMUSG00000054763	Defb42	-0.59926	-0.758919	-0.936315	1.10267	0.92369	0.59926
ENSMUSG00000057762	Gm6169	-0.820395	-0.686507	-0.750842	1.27203	0.706763	0.686507
ENSMUSG00000085043	Gm13184	-0.832795	-0.794935	-0.649325	1.24629	0.649325	0.678
ENSMUSG00000084085	Gm16140	-0.910705	-0.671403	-0.856952	1.21564	0.671403	0.749617
ENSMUSG00000081953	Gm12435	-0.895028	-0.525107	-1.0425	1.12077	0.818663	0.525107
ENSMUSG00000036452	Arhgap26	-0.536631	-0.927114	-0.590524	1.16706	1.09953	0.536631
ENSMUSG00000091449	Gm10269	-0.587956	-0.761421	-0.712678	1.24944	1.05007	0.587956
ENSMUSG00000074602	Gm10728	-0.634554	-0.678006	-0.640635	1.15733	1.04916	0.634554
ENSMUSG00000073623	5830472F04Rik	-0.699055	-0.612968	-0.741029	1.12644	1.05246	0.612968
ENSMUSG00000056073	Grik2	-0.593724	-0.63601	-0.665943	1.0999	1.10121	0.593724
ENSMUSG00000081156	Gm14425	-0.62271	-0.634417	-0.660587	1.19803	0.958829	0.62271
ENSMUSG00000059486	Kbtbd2	-0.948064	-0.597166	-0.907939	0.597166	1.04444	0.626479
ENSMUSG00000028344	Invs	-0.938569	-0.58189	-0.876213	0.601382	1.01424	0.58189
ENSMUSG00000009145	Dqx1	-0.952819	-0.624224	-0.978007	0.624224	0.958157	0.631367
ENSMUSG00000049109	Themis	-0.951071	-0.57881	-0.808002	0.707137	0.945869	0.57881
ENSMUSG00000063077	Kif1b	-1.07813	-0.578261	-0.86579	0.578261	0.840587	0.726617
ENSMUSG00000027309	4930402H24Rik	-1.06626	-0.548535	-0.915543	0.548535	0.886073	0.724819
ENSMUSG00000025939	Ube2w	-1.12083	-0.635792	-0.647844	0.64034	1.03434	0.635792
ENSMUSG00000043940	Wdfy3	-1.07639	-0.748652	-0.617951	0.617951	0.995492	0.701174
ENSMUSG00000030760	Acer3	-0.995906	-0.751872	-0.672667	0.672667	0.95292	0.68102
ENSMUSG00000083166	Gm8648	-1.04457	-0.460776	-1.04457	0.551763	1.00142	0.460776
ENSMUSG00000084304	Gm6142	-0.988621	-0.468627	-0.988621	0.74782	0.995104	0.468627
ENSMUSG00000079608	Stard6	-1.04459	-0.558256	-0.945027	0.842167	0.757673	0.558256
ENSMUSG00000083410	Gm14300	-1.05372	-0.490626	-0.790005	0.490626	1.12471	0.695163
ENSMUSG00000024737	Slc15a3	-1.22313	-0.54369	-0.688383	0.54369	0.968837	0.859942
ENSMUSG00000018476	Kdm6b	-0.883078	-0.694668	-0.51296	0.51296	1.28357	0.600501
ENSMUSG00000040451	Sgms1	-0.84343	-0.793561	-0.504245	0.504245	1.15081	0.667033
ENSMUSG00000070709	1700049G17Rik	-0.762376	-0.814901	-0.606334	0.606334	1.16911	0.712478
ENSMUSG00000022723	Crybg3	-0.974878	-1.02955	-0.548498	0.721142	0.86448	0.548498
ENSMUSG00000027829	Ccnl1	-1.01283	-0.890001	-0.592185	0.781647	0.926007	0.592185
ENSMUSG00000089711	Gm16240	-0.931656	-1.01262	-0.519338	0.770736	1.05471	0.519338
ENSMUSG00000042500	Ago4	-0.991106	-0.847046	-0.48854	0.751382	1.03161	0.48854
ENSMUSG00000030159	Clec1b	-0.840367	-0.999708	-0.554328	0.554328	1.16615	0.580962
ENSMUSG00000047631	Apof	-0.970534	-0.895377	-0.522224	0.627866	1.15461	0.522224
ENSMUSG00000028438	Kif24	-0.60844	-0.762266	-1.03817	0.60844	0.898996	0.849196
ENSMUSG00000027695	Pld1	-0.65459	-0.611632	-1.03384	0.611632	0.890583	0.74362
ENSMUSG00000071532	Gm10335	-0.760026	-0.550801	-1.05948	0.550801	0.871946	0.970049
ENSMUSG00000005540	Fcer2a	-0.775585	-0.634422	-1.05816	0.634422	0.812852	1.01229
ENSMUSG00000035877	Zhx3	-0.721003	-0.567591	-0.992766	0.567591	1.00244	0.918599
ENSMUSG00000012123	Aim1l	-0.565949	-0.708578	-0.534835	0.534835	1.09557	1.07813
ENSMUSG00000086356	Gm13441	-0.527626	-0.697653	-0.708424	0.527626	1.07333	1.04354
ENSMUSG00000081349	Gm15041	-0.776816	-0.600166	-0.555811	0.555811	0.923237	1.07295
ENSMUSG00000027978	Prss12	-0.675697	-0.715499	-0.683923	0.675697	0.912779	1.08772
ENSMUSG00000089890	Gm16055	-0.699064	-0.77793	-0.644309	0.644309	0.922328	1.04831
ENSMUSG00000082561	Gm15580	-0.609901	-0.790184	-0.632986	0.609901	0.898449	1.04902
ENSMUSG00000089854	Gm16133	-0.577597	-0.754757	-0.754757	0.577597	1.02912	0.981688
ENSMUSG00000089697	Gm15947	-0.724695	-0.720403	-0.589116	0.589116	1.02296	0.937066
ENSMUSG00000072972	Adam4	-0.728723	-0.664235	-0.622647	0.622647	1.01874	1.02363
ENSMUSG00000044757	Gm6430	-0.659223	-0.613459	-0.755213	0.613459	0.902829	1.07702
ENSMUSG00000027341	Tmem230	-0.684546	-0.57393	-0.820394	0.57393	0.975442	1.02304
ENSMUSG00000081197	Gm15076	-0.828184	-0.598924	-0.70463	0.598924	0.945565	1.08549
ENSMUSG00000086690	4933406J10Rik	-0.697644	-0.745331	-0.834876	0.697644	0.971848	0.908182
ENSMUSG00000083327	Vcp-rs	-0.760429	-0.801301	-0.746714	0.746714	0.967808	0.90328
ENSMUSG00000053839	Gm9924	-0.724009	-0.781524	-0.830093	0.724009	1.07846	0.81876
ENSMUSG00000069875		-0.73186	-0.772398	-0.765298	0.73186	1.08134	0.909355
ENSMUSG00000073664	Nbeal1	-0.675208	-0.887667	-0.718798	0.675208	1.06576	0.936465
ENSMUSG00000048655	Ccdc169	-0.696172	-0.677771	-0.793748	0.677771	1.10043	0.779687
ENSMUSG00000021239	Vsx2	-0.710555	-0.745438	-0.728823	0.710555	1.08488	0.838239
ENSMUSG00000055254	Ntrk2	-0.747813	-0.67671	-0.723824	0.67671	1.15718	0.861217
ENSMUSG00000021575	Ahrr	-0.865708	-0.677839	-0.774979	0.677839	1.09627	0.743694
ENSMUSG00000005268	Prlr	-0.909545	-0.901565	-0.709033	0.709033	1.07768	0.742686
ENSMUSG00000055216	9430025C20Rik	-0.895037	-0.872806	-0.68833	0.68833	1.05046	0.731898
ENSMUSG00000085037	4933421O10Rik	-0.866488	-0.820344	-0.745007	0.745007	0.9768	0.747629
ENSMUSG00000087480	Gm15910	-0.902119	-0.748197	-0.791426	0.748197	1.01542	0.763884
ENSMUSG00000035983	Gm7008	-0.805792	-0.708003	-0.929417	0.708003	0.762384	0.866348
ENSMUSG00000051504	Siglech	-0.939126	-0.662207	-0.906857	0.662207	0.829893	0.901081
ENSMUSG00000028030	Tbck	-0.796394	-0.723276	-0.950836	0.723276	0.982678	0.792358
ENSMUSG00000020661	Dnmt3a	-0.905392	-0.668805	-0.904354	0.668805	0.976669	0.732304
ENSMUSG00000047473	Zfp30	-0.860027	-0.732777	-0.940527	0.790358	0.841457	0.732777
ENSMUSG00000032289	Thsd4	-0.677634	-0.750243	-0.965111	0.920574	1.02514	0.677634
ENSMUSG00000085603	Gm11346	-0.758002	-0.720525	-0.850557	1.03386	0.994871	0.720525
ENSMUSG00000079162	Trim43b	-0.717314	-0.803769	-0.824799	0.795709	1.06351	0.717314
ENSMUSG00000070798	Psg25	-0.71769	-0.780081	-0.805648	0.880032	1.06341	0.71769
ENSMUSG00000086392	A330050B17Rik	-0.690781	-0.89149	-0.964431	0.824998	1.03247	0.690781
ENSMUSG00000052373	Mpp3	-0.709833	-0.820427	-1.04641	0.758598	1.07005	0.709833
ENSMUSG00000020122	Egfr	-0.77474	-0.933701	-0.842462	0.835507	0.931117	0.77474
ENSMUSG00000084137	Gm9085	-0.826366	-0.927093	-0.828462	0.826366	0.833146	0.844863
ENSMUSG00000061171	Slc38a11	-0.758988	-0.940047	-0.752764	0.915124	0.873779	0.752764
ENSMUSG00000084785	Gm13972	-0.824782	-0.908313	-0.755593	0.849304	1.01389	0.755593
ENSMUSG00000074903	Gm2058	-0.870921	-0.870921	-0.783331	0.821359	0.930395	0.783331
ENSMUSG00000045345	9530056K15Rik	-0.8968	-0.781938	-0.853119	0.913658	0.886355	0.781938
ENSMUSG00000038538	Ubn2	-0.667392	-0.814931	-0.735339	0.86068	0.988808	0.667392
ENSMUSG00000055403	4933427D06Rik	-0.680954	-0.783041	-0.715156	0.868498	1.01087	0.680954
ENSMUSG00000053675	Tgm5	-0.655103	-0.73092	-0.738988	0.848759	1.0054	0.655103
ENSMUSG00000084399	Gm15666	-0.680856	-0.797951	-0.797951	0.753329	1.01157	0.680856
ENSMUSG00000067285	Gm16223	-0.679653	-0.765774	-0.703845	0.936159	0.910515	0.679653
ENSMUSG00000063751	Gm13939	-0.693551	-0.798925	-0.750022	0.918933	0.864387	0.693551
ENSMUSG00000084892	Gm14471	-0.744063	-0.710129	-0.706862	0.900186	0.916017	0.706862
ENSMUSG00000041653	Pnpla3	-0.761554	-0.84888	-0.766301	0.862222	0.827212	0.761554
ENSMUSG00000087233	4930594C11Rik	-0.792675	-0.75423	-0.76086	0.869563	0.863677	0.75423
ENSMUSG00000006191	Cdkal1	-0.797681	-0.79612	-0.758852	0.83358	0.949064	0.758852
ENSMUSG00000035861	Tmprss11bnl	-0.776285	-0.783345	-0.750831	0.888859	0.932451	0.750831
ENSMUSG00000038760	Trhr	-0.760338	-0.742341	-0.733032	0.766056	1.04748	0.733032
ENSMUSG00000085802	Gm16059	-0.755774	-0.795238	-0.709117	0.709117	1.01082	0.725135
ENSMUSG00000053110	Yap1	-0.668992	-0.823396	-0.727054	0.668992	1.07241	0.733739
ENSMUSG00000089822	Gm15759	-0.696712	-0.751495	-0.764575	0.696712	0.944048	0.783304
ENSMUSG00000085586	Gm11613	-0.733838	-0.762502	-0.743278	0.733838	0.929241	0.822805
ENSMUSG00000091609	Acer2	-0.725114	-0.654011	-0.817863	0.757557	1.06616	0.654011
ENSMUSG00000079022	Col22a1	-0.741821	-0.589787	-0.756367	0.838628	1.05094	0.589787
ENSMUSG00000090358	Gm2822	-0.810012	-0.654543	-0.648769	0.871824	1.04974	0.648769
ENSMUSG00000053499	Gm5444	-0.636332	-0.69288	-0.679528	0.806234	1.19351	0.636332
ENSMUSG00000040163	1700034J05Rik	-0.676423	-0.694608	-0.662266	0.826931	1.22122	0.662266
ENSMUSG00000048701	Ccdc6	-0.624954	-0.937082	-0.633013	0.913418	1.02498	0.624954
ENSMUSG00000020716	Nf1	-0.726621	-0.963907	-0.642273	0.885674	1.00365	0.642273
ENSMUSG00000020411	Nipal4	-0.572304	-0.844521	-0.866763	0.912662	1.05614	0.572304
ENSMUSG00000062627	Mysm1	-0.736804	-0.942112	-0.758369	0.859649	0.824004	0.736804
ENSMUSG00000082289	Gm15596	-0.789014	-0.968474	-0.76087	0.819113	0.76087	0.767901
ENSMUSG00000085782	Gm15624	-0.704584	-0.930672	-0.747829	0.87197	0.704584	0.879924
ENSMUSG00000085572	Gm16234	-0.698996	-1.05105	-0.768963	0.907352	0.834094	0.698996
ENSMUSG00000081677	Mdk-ps1	-0.670615	-0.898589	-0.898589	1.02785	0.670615	0.760157
ENSMUSG00000092570	2210019I11Rik	-0.690824	-0.744976	-0.937105	0.984461	0.690824	0.834468
ENSMUSG00000056148	Rdh9	-0.65264	-0.881482	-0.942524	0.872533	0.772056	0.65264
ENSMUSG00000041408	Wapal	-0.590222	-0.939654	-0.962193	0.863309	0.814483	0.590222
ENSMUSG00000035875	AI182371	-0.55933	-0.916937	-0.932476	0.779836	0.853508	0.55933
ENSMUSG00000027220	Syt13	-0.698891	-0.802356	-0.960897	0.788254	0.85226	0.698891
ENSMUSG00000041852	Tcf20	-0.747446	-0.730532	-0.924737	0.791349	0.808457	0.730532
ENSMUSG00000050640	Tmem150c	-0.718738	-0.854342	-0.848605	0.743793	0.839186	0.718738
ENSMUSG00000056508	1700001K19Rik	-0.809358	-1.18486	-0.646431	0.646431	0.901346	0.88498
ENSMUSG00000061436	Hipk2	-0.714998	-1.17187	-0.652272	0.652272	1.08741	0.822477
ENSMUSG00000084826	AI847159	-0.791523	-1.31984	-0.585544	0.585544	0.901203	0.616446
ENSMUSG00000070733	Fryl	-1.02572	-1.02028	-0.655736	0.77058	1.07083	0.655736
ENSMUSG00000030364	Clec2h	-0.99716	-0.987519	-0.61518	0.885821	1.11321	0.61518
ENSMUSG00000025644	Gm7628	-1.08999	-0.885197	-0.783932	0.802845	1.04069	0.783932
ENSMUSG00000035142	Nubpl	-1.21522	-0.843553	-0.641787	0.721037	0.960479	0.641787
ENSMUSG00000045231	BC106179	-1.20218	-0.890123	-0.627062	0.799536	1.04892	0.627062
ENSMUSG00000083783	Gm12739	-1.09919	-0.872848	-0.753484	0.753484	0.811436	0.784449
ENSMUSG00000082050	Gm13989	-1.05025	-0.746078	-0.7982	0.841211	0.746078	0.844541
ENSMUSG00000061533	Cep128	-1.10847	-0.819568	-0.70363	0.777492	0.70363	0.783886
ENSMUSG00000084256	Gm14976	-0.920215	-0.920215	-0.727901	0.727901	0.773881	0.857451
ENSMUSG00000021557	Agtpbp1	-0.943674	-0.760736	-0.982908	0.79337	0.760736	0.867
ENSMUSG00000033671	Cep350	-0.93649	-0.760714	-1.13635	0.760714	0.795941	0.763773
ENSMUSG00000031220	Awat2	-1.06428	-0.720296	-1.00196	0.720296	0.906085	0.770736
ENSMUSG00000085625	Gm8813	-1.01573	-0.624725	-0.825005	0.624725	0.768752	1.04387
ENSMUSG00000081829	Gm15460	-0.881555	-0.682694	-0.74846	0.682694	0.743355	1.08118
ENSMUSG00000035392	Dennd1a	-1.00564	-0.65915	-0.99043	0.65915	0.808085	1.03326
ENSMUSG00000083870	Gm11761	-0.773182	-0.773182	-0.773182	0.852248	0.773182	1.1895
ENSMUSG00000046110	Serinc4	-0.854547	-0.925836	-0.679206	0.679206	0.730689	1.15412
ENSMUSG00000074365	Crxos1	-1.06281	-0.84642	-0.634005	0.634005	0.914175	1.00111
ENSMUSG00000089908	Gm16558	-0.893796	-0.885385	-0.640842	0.640842	1.07871	1.03559
ENSMUSG00000078653	Cntd1	-0.952016	-0.647786	-0.720299	0.647786	1.03598	0.947689
ENSMUSG00000030126	Tmcc1	-0.93859	-0.784586	-0.60761	0.60761	1.01527	0.90951
ENSMUSG00000086740	Gm17029	-0.623341	-0.814831	-0.559312	0.70077	1.35485	0.559312
ENSMUSG00000085852	Gm13807	-0.743712	-0.790494	-0.506037	0.816889	1.31094	0.506037
ENSMUSG00000024936	Kcnk7	-0.529019	-0.872033	-0.542358	0.801221	1.28477	0.529019
ENSMUSG00000069785	Gm11444	-0.516091	-0.809927	-0.637504	0.887831	1.31316	0.516091
ENSMUSG00000050103	Agmo	-0.528022	-0.802375	-0.69373	0.593976	1.36649	0.528022
ENSMUSG00000036216	Leap2	-0.541699	-0.472789	-0.821064	0.835249	1.28324	0.472789
ENSMUSG00000021767	Kat6b	-0.495954	-0.547742	-0.944437	0.887226	1.16859	0.495954
ENSMUSG00000038859	Baiap2l1	-0.569324	-0.635146	-0.680552	0.569324	1.30228	0.807826
ENSMUSG00000021670	Hmgcr	-0.684125	-0.668671	-0.573822	0.573822	1.36017	0.799377
ENSMUSG00000092286	Gm20448	-0.71736	-0.543023	-0.907095	0.543023	1.25902	0.811003
ENSMUSG00000030708	Dnajb13	-0.409668	-0.856721	-0.719034	0.409668	1.34339	0.676811
ENSMUSG00000053251	Olfr212	-0.443942	-0.860897	-0.733375	0.443942	1.29185	0.778354
ENSMUSG00000081481	Gm14293	-0.816823	-0.513928	-1.12576	0.513928	1.27826	0.56231
ENSMUSG00000058101	1700084J12Rik	-0.698195	-0.698195	-0.698195	0.698195	1.52309	0.752634
ENSMUSG00000082686	Gm12961	-0.747417	-0.734375	-0.70219	0.70219	1.54139	0.719436
ENSMUSG00000038668	Lpar1	-0.745501	-0.655362	-0.690373	0.655362	1.44348	0.747816
ENSMUSG00000019256	Ahr	-0.616119	-0.586418	-0.830115	0.586418	1.46767	0.733258
ENSMUSG00000087082	Gm15423	-0.811689	-0.62358	-0.570815	0.644804	1.44763	0.570815
ENSMUSG00000054720	Lrrc8c	-0.84766	-1.01966	-0.524539	0.741628	1.35515	0.524539
ENSMUSG00000027660	Skil	-0.977154	-0.909163	-0.526469	0.526469	1.28995	0.790253
ENSMUSG00000060887	Gm12960	-0.866361	-0.885707	-0.450853	0.450853	1.13178	1.01463
ENSMUSG00000053588	A730061H03Rik	-0.989344	-0.658416	-0.404412	0.404412	1.23228	0.990175
ENSMUSG00000085846	Gm15597	-0.653532	-0.642431	-0.557814	0.557814	1.23849	1.10722
ENSMUSG00000066632	Pgk1-rs7	-0.599465	-0.599465	-0.590068	0.590068	1.25374	1.12542
ENSMUSG00000026241	Nppc	-0.853457	-0.921494	-0.396785	0.830196	1.51143	0.396785
ENSMUSG00000030522	Mtmr10	-0.829755	-0.918756	-0.406554	0.974331	1.22646	0.406554
ENSMUSG00000069833	Ahnak	-0.49768	-1.11167	-0.40254	1.0215	1.23501	0.40254
ENSMUSG00000017144	Rnd3	-0.514443	-1.22939	-0.409654	0.778952	1.2772	0.409654
ENSMUSG00000068601	Gm10244	-0.331647	-1.19815	-0.687918	0.677577	1.15548	0.331647
ENSMUSG00000070271	Gm13268	-0.430595	-0.701746	-0.684748	0.892647	1.41863	0.430595
ENSMUSG00000089999	Gm6485	-0.461037	-0.72653	-0.625132	1.1148	1.26273	0.461037
ENSMUSG00000090584	Gm17169	-0.53428	-0.53428	-0.53428	1.04005	1.43504	0.53428
ENSMUSG00000082021	Gm14991	-0.690996	-0.584641	-0.548848	1.02572	1.34274	0.548848
ENSMUSG00000082148	Gm12266	-0.66439	-0.528209	-0.719556	1.17114	1.22272	0.528209
ENSMUSG00000085990	Gm16731	-0.739226	-0.543779	-0.483174	1.18491	1.11308	0.483174
ENSMUSG00000008575	Nfib	-0.572928	-0.560317	-0.571305	1.3338	1.05335	0.560317
ENSMUSG00000086641	Gm13663	-0.749523	-0.312768	-0.842437	0.892222	1.3754	0.312768
ENSMUSG00000085749	Gm12843	-0.578223	-1.03369	-1.39315	1.14178	1.01494	0.578223
ENSMUSG00000083796	Gm13369	-0.592343	-1.36406	-1.1959	0.986502	1.07346	0.592343
ENSMUSG00000083339	Gm11693	-0.762312	-1.25126	-1.21261	1.12558	0.762312	0.791217
ENSMUSG00000086818	1810035I16Rik	-0.507284	-0.990957	-1.43652	0.801122	1.24998	0.507284
ENSMUSG00000051149	Adnp	-0.597305	-1.37678	-1.32539	0.795364	0.661926	0.597305
ENSMUSG00000001225	Slc26a3	-0.690812	-1.26711	-1.5034	0.756634	0.690812	0.724091
ENSMUSG00000064177	Ghrl	-0.607619	-1.60502	-1.21883	0.731545	0.924647	0.607619
ENSMUSG00000028565	Nfia	-0.591774	-1.48728	-1.14894	0.864671	0.591774	1.15616
ENSMUSG00000075515		-0.582978	-1.14376	-1.23155	1.06268	0.755674	0.582978
ENSMUSG00000058755	Osm	-0.573239	-1.35095	-1.1136	1.02041	0.718483	0.573239
ENSMUSG00000022521	Crebbp	-0.655249	-1.24656	-1.17757	0.845381	0.833813	0.655249
ENSMUSG00000025880	Smad7	-0.579486	-1.27705	-1.14783	0.782525	0.870158	0.579486
ENSMUSG00000069196	Gm10161	-0.597557	-1.12455	-1.12455	0.993665	0.597557	0.902559
ENSMUSG00000015882	Lcorl	-0.606001	-1.30141	-1.10165	0.758075	0.716645	0.606001
ENSMUSG00000086968	4933431E20Rik	-0.657416	-1.07026	-1.3238	0.752101	0.657416	0.686829
ENSMUSG00000085246	Gm15893	-0.546609	-1.4036	-0.848288	0.990521	0.785977	0.546609
ENSMUSG00000084893	Hba-ps4	-0.581243	-1.29766	-0.88899	1.16614	0.72253	0.581243
ENSMUSG00000085029	Gm13569	-0.520341	-1.50065	-0.892261	0.881405	0.896696	0.520341
ENSMUSG00000082438		-0.549411	-1.07547	-1.01974	1.09077	0.767152	0.549411
ENSMUSG00000089948	Gm16583	-0.448109	-1.10655	-1.09226	0.663574	1.23548	0.448109
ENSMUSG00000087120	Gm12279	-0.605425	-1.33729	-0.883484	0.618145	0.605425	1.04893
ENSMUSG00000067916	Gm13139	-0.527056	-1.12686	-0.804393	1.07393	0.527056	1.13123
ENSMUSG00000024401	Tnf	-0.611408	-1.46995	-0.480258	0.480258	1.00959	0.769226
ENSMUSG00000053560	Ier2	-0.568043	-1.62542	-0.522598	0.522598	0.915654	0.943776
ENSMUSG00000083192	Rpl31-ps12	-0.626441	-0.525327	-1.53644	0.525327	0.933974	1.03123
ENSMUSG00000091086	Gm5428	-0.651921	-0.877463	-1.36136	0.762916	0.651921	1.08726
ENSMUSG00000085936	2610307P16Rik	-0.931171	-0.578712	-1.33797	0.760467	0.868849	0.578712
ENSMUSG00000019768	Esr1	-0.99389	-0.666262	-1.41134	0.780815	0.804621	0.666262
ENSMUSG00000086350	B230369F24Rik	-1.16375	-0.676753	-1.18135	0.712607	0.676753	0.707918
ENSMUSG00000080700	Gm15981	-1.21889	-0.678828	-1.21889	0.848433	0.903485	0.678828
ENSMUSG00000086500	Gm15875	-1.13253	-0.747488	-1.13253	0.93939	0.747488	0.846759
ENSMUSG00000051212	Gpr183	-1.06477	-0.377234	-1.32252	0.377234	1.23381	0.789307
ENSMUSG00000079024	Gm21961	-1.19628	-0.353448	-1.26203	0.353448	0.861861	0.914403
ENSMUSG00000018417	Myo1b	-1.0126	-0.447331	-1.45653	0.632035	1.06411	0.447331
ENSMUSG00000023274	Cd4	-1.196	-0.50448	-1.15225	0.50448	0.832087	0.618589
ENSMUSG00000026180	Cxcr2	-1.24261	-0.457676	-1.20901	0.457676	0.784367	0.643677
ENSMUSG00000034584	Exph5	-1.00595	-0.857275	-1.2882	0.857275	1.1915	0.927574
ENSMUSG00000080152	Gm12260	-0.896735	-0.94929	-1.29967	0.896735	1.29308	0.984295
ENSMUSG00000075555	Gm10863	-1.12255	-0.878114	-1.28865	1.09063	1.08993	0.878114
ENSMUSG00000061576	Dpp6	-1.13745	-0.946541	-1.40865	1.05813	0.981572	0.946541
ENSMUSG00000081451	Gm12734	-1.17635	-0.683382	-1.11548	1.18244	1.25122	0.683382
ENSMUSG00000033427	Upb1	-0.917299	-1.01032	-1.0452	0.917299	1.26956	0.992241
ENSMUSG00000083827	Gm15712	-0.96315	-0.96315	-0.96315	0.96315	1.18645	1.07102
ENSMUSG00000033721	Vav3	-1.07596	-0.856761	-1.06634	0.856761	1.29769	0.980417
ENSMUSG00000082557	Gm13317	-0.943462	-0.943462	-0.943462	1.10352	1.31011	0.943462
ENSMUSG00000086631	Gm12784	-0.933945	-0.98448	-0.952859	1.11122	1.29887	0.933945
ENSMUSG00000082894	Gm6480	-0.936552	-0.906347	-0.911438	1.13344	1.36094	0.906347
ENSMUSG00000074805	Gm14047	-0.896655	-0.919606	-0.985218	1.15074	1.39047	0.896655
ENSMUSG00000089688	1600010F14Rik	-0.887101	-1.05708	-0.908208	1.00418	1.38624	0.887101
ENSMUSG00000083250	Gm5403	-0.994325	-0.907681	-0.867791	1.10587	1.30903	0.867791
ENSMUSG00000063087	Gm10125	-1.17723	-0.939377	-0.894897	1.00121	1.38447	0.894897
ENSMUSG00000085732	Gm4279	-0.888668	-1.125	-1.12135	1.10873	1.16461	0.888668
ENSMUSG00000086798	Gm16222	-0.982455	-1.10225	-1.07166	1.07812	1.10725	0.982455
ENSMUSG00000055775	Myh8	-0.91657	-1.01962	-1.11722	0.99137	1.31464	0.91657
ENSMUSG00000086693	A730081D07Rik	-0.907635	-0.999772	-1.12515	1.08169	1.30925	0.907635
ENSMUSG00000081266	Gm15820	-0.916801	-1.14582	-1.00773	1.08247	1.28805	0.916801
ENSMUSG00000073741	4732440D04Rik	-1.00818	-1.21444	-0.959086	1.07282	1.21351	0.959086
ENSMUSG00000046523	Kctd4	-1.04527	-1.03123	-1.09185	1.03123	1.11159	1.11963
ENSMUSG00000087201	Gm15261	-0.987068	-1.11308	-1.00912	0.987068	1.07161	1.1087
ENSMUSG00000053603	4930442H23Rik	-1.10114	-1.1909	-0.960332	0.994525	1.15863	0.960332
ENSMUSG00000083877	Gm14740	-1.11527	-1.16086	-0.929169	1.01379	1.10475	0.929169
ENSMUSG00000069053	Uba1y	-1.2023	-1.10949	-0.903679	0.903679	1.22472	0.904367
ENSMUSG00000086450	Gm14077	-1.10714	-1.01747	-0.930253	1.04264	1.24226	0.930253
ENSMUSG00000085719	4933424L21Rik	-1.14109	-1.00926	-0.965957	1.01091	1.20831	0.965957
ENSMUSG00000083526		-1.02798	-1.02798	-0.941787	1.09073	1.15163	0.941787
ENSMUSG00000084828	Gm12367	-0.87475	-0.931201	-1.06216	1.27444	1.23079	0.87475
ENSMUSG00000080776	Gm12174	-0.849185	-1.09654	-0.977569	1.23844	1.32456	0.849185
ENSMUSG00000085902	Gm12200	-0.962215	-0.927157	-0.952005	0.927157	1.17898	1.27103
ENSMUSG00000089729	Gm16552	-0.980622	-0.985354	-0.999787	0.980622	1.11892	1.27754
ENSMUSG00000085186	Gm14377	-1.0693	-1.07286	-0.883017	0.883017	1.14137	1.17517
ENSMUSG00000083995	Gm12808	-0.895709	-0.895709	-0.895709	0.895709	1.19015	1.33811
ENSMUSG00000083899	Gm12346	-0.924842	-1.04624	-0.822046	0.822046	1.23811	1.15244
ENSMUSG00000078648	Gm17546	-0.933776	-1.14796	-0.835783	0.835783	1.26486	1.11616
ENSMUSG00000086994	Gm13402	-0.81826	-0.963138	-0.963138	0.81826	1.41595	1.11757
ENSMUSG00000086993	Gm15623	-0.903474	-1.19193	-1.09696	0.903474	0.986875	1.00799
ENSMUSG00000090350	Gm17148	-0.831561	-1.20344	-1.20344	0.831561	1.13049	0.979592
ENSMUSG00000053062	Jam2	-0.908345	-1.29336	-0.966736	0.936777	1.1897	0.908345
ENSMUSG00000066990	Gm10192	-0.883233	-1.28206	-1.10727	0.883233	1.1928	0.951887
ENSMUSG00000028838	Extl1	-0.859252	-1.48804	-0.976281	0.859252	1.22314	0.86346
ENSMUSG00000066438	Plekhd1	-0.861987	-0.878704	-1.0271	1.13512	1.21218	0.861987
ENSMUSG00000039103	Nexn	-0.871248	-1.00561	-1.03456	1.15021	1.10838	0.871248
ENSMUSG00000075553	Gm5464	-0.896822	-0.998524	-1.09942	1.03366	1.11633	0.896822
ENSMUSG00000084949	Gm16249	-0.897005	-1.0272	-1.11099	1.05951	1.11908	0.897005
ENSMUSG00000087047	1700110K17Rik	-0.890012	-1.12441	-1.09712	0.99878	1.09448	0.890012
ENSMUSG00000020594	Pum2	-0.948097	-1.01118	-1.16057	1.0067	1.0782	0.948097
ENSMUSG00000001870	Ltbp1	-1.08513	-0.824979	-1.18062	0.950489	1.12185	0.824979
ENSMUSG00000084974	Gm15567	-1.14385	-0.816773	-1.14531	0.967353	1.03288	0.816773
ENSMUSG00000085455	1810059H22Rik	-0.97382	-0.837194	-1.12891	0.999609	1.19845	0.837194
ENSMUSG00000040128	Pnrc1	-0.838349	-1.0112	-1.1429	1.10105	1.02665	0.838349
ENSMUSG00000089759	3632454L22Rik	-0.791731	-1.01754	-1.09449	1.02919	1.10906	0.791731
ENSMUSG00000025955	Akr1cl	-0.74109	-1.17778	-1.01519	1.09622	1.09616	0.74109
ENSMUSG00000036466	Megf11	-0.761194	-1.17219	-1.12872	0.829538	1.14411	0.761194
ENSMUSG00000081170	Gm12922	-0.786891	-1.188	-1.24175	1.1237	0.996997	0.786891
ENSMUSG00000049606	Zfp644	-0.877103	-1.08646	-1.26243	1.07234	1.02	0.877103
ENSMUSG00000040296	Ddx58	-0.838792	-0.978944	-1.36775	0.953423	0.982916	0.838792
ENSMUSG00000055188	2900002K06Rik	-0.894086	-1.06484	-1.33918	0.894086	0.922555	0.972722
ENSMUSG00000085282	Gm15663	-1.10377	-1.05007	-0.901286	0.901286	1.11357	0.906502
ENSMUSG00000022759	4930451C15Rik	-1.12072	-1.10387	-0.86334	0.902517	1.07644	0.86334
ENSMUSG00000037446	Tulp1	-1.03085	-1.09585	-0.873291	0.979423	1.16457	0.873291
ENSMUSG00000084804	1700095J12Rik	-1.13263	-1.11556	-0.893941	0.979836	0.996187	0.893941
ENSMUSG00000083594	Gm13722	-1.27137	-1.07225	-0.819042	0.9025	1.13906	0.819042
ENSMUSG00000027722	Spata5	-1.19139	-0.958524	-0.823312	1.14668	1.23635	0.823312
ENSMUSG00000070823	Gm1043	-1.15398	-0.952838	-0.795272	1.16176	1.12509	0.795272
ENSMUSG00000090489	Gm17415	-1.14994	-0.861514	-0.793357	0.793357	1.25098	0.824206
ENSMUSG00000083774	Gm7180	-1.15506	-1.01813	-0.811905	0.811905	1.07073	0.87643
ENSMUSG00000087640	Gm14798	-1.15742	-0.998444	-0.763596	0.763596	1.21634	1.01373
ENSMUSG00000080928	Hmgb1-ps6	-0.899668	-1.0527	-1.12636	1.27233	0.899668	1.05237
ENSMUSG00000085417	Gm13919	-0.875697	-0.967999	-1.14766	1.16859	0.875697	1.09073
ENSMUSG00000081077	Gm13899	-0.944266	-0.949741	-1.01653	1.3749	0.944266	0.959304
ENSMUSG00000089723	Gm16117	-0.981807	-0.981807	-0.981807	1.24211	0.981807	1.00727
ENSMUSG00000084913	Gm7616	-0.805789	-0.917465	-1.23509	1.29583	1.21803	0.805789
ENSMUSG00000052724	Gm9888	-0.90858	-0.853375	-1.26849	1.37443	1.01165	0.853375
ENSMUSG00000086925	Gm6286	-0.876555	-0.866722	-0.926907	1.48307	0.866722	1.1482
ENSMUSG00000080748	Gm15661	-1.01094	-0.878709	-1.10528	1.47488	0.878709	1.03152
ENSMUSG00000079808	AC168977.1	-0.95992	-0.841292	-0.701296	0.701296	1.60192	1.28409
ENSMUSG00000012819	Cdh23	-1.0455	-0.663256	-0.760252	0.663256	1.61534	1.19675
ENSMUSG00000057777	Mab21l2	-0.914795	-0.860709	-0.7961	0.7961	1.73523	1.09186
ENSMUSG00000044378	Slc15a5	-0.811312	-0.819768	-0.838349	0.811312	1.58	1.03159
ENSMUSG00000041216	Clvs1	-0.742589	-0.801861	-0.859506	0.742589	1.5432	1.26682
ENSMUSG00000042845	Wfdc12	-0.716095	-1.18909	-0.807632	0.716095	1.67015	1.03944
ENSMUSG00000086683	Gm12867	-0.800711	-1.13716	-0.727107	0.727107	1.55548	0.917616
ENSMUSG00000092510	Gm18343	-0.949704	-0.949704	-0.809473	1.07102	1.614	0.809473
ENSMUSG00000091227	Gm3755	-0.806329	-1.04002	-0.787976	1.109	1.59675	0.787976
ENSMUSG00000090278	D130062J21Rik	-0.94393	-1.07515	-0.818024	0.932565	1.55633	0.818024
ENSMUSG00000081269	Gm14659	-0.868072	-0.940182	-1.0583	0.868072	1.56178	0.987828
ENSMUSG00000082180	Gm12230	-0.874316	-0.92042	-1.01075	0.874316	1.65918	0.94916
ENSMUSG00000020042	Btbd11	-0.778342	-1.12099	-0.933503	0.897442	1.50094	0.778342
ENSMUSG00000026023	Cdk15	-0.987901	-1.00736	-0.862285	0.878317	1.40283	0.862285
ENSMUSG00000085961	Gm15904	-0.731963	-1.0495	-1.23157	0.866797	1.60175	0.731963
ENSMUSG00000085482	A230083N12Rik	-0.816899	-1.28099	-0.839453	1.39424	1.27136	0.816899
ENSMUSG00000025202	Scd3	-0.906562	-1.241	-0.776464	1.22434	1.42308	0.776464
ENSMUSG00000090628	Gm17083	-0.659643	-1.46005	-0.936971	1.32874	1.25466	0.659643
ENSMUSG00000091623	Gm17092	-0.730946	-1.5265	-1.04504	1.15776	1.0759	0.730946
ENSMUSG00000037940	Inpp4b	-0.696361	-1.00593	-1.11044	1.57604	1.03329	0.696361
ENSMUSG00000063911	Tdgf1-ps2	-0.85818	-1.02221	-0.672428	1.59086	1.29174	0.672428
ENSMUSG00000087232	Gm14764	-0.718287	-1.34191	-1.34191	0.956232	1.39676	0.718287
ENSMUSG00000081608	Gm16210	-0.726483	-1.27875	-1.27875	0.726483	1.46055	1.03487
ENSMUSG00000030156	Cd69	-0.86496	-1.14078	-1.59022	0.86496	1.20926	0.978824
ENSMUSG00000041966	Dcaf17	-0.789842	-1.2877	-1.33016	0.821881	1.19213	0.789842
ENSMUSG00000089907	Gm16169	-0.738263	-1.34252	-1.30912	0.953073	1.16955	0.738263
ENSMUSG00000041180	Hectd2	-0.840002	-1.21058	-1.4082	0.972469	1.16194	0.840002
ENSMUSG00000071398	2410004P03Rik	-0.829558	-1.35964	-1.41754	0.829558	0.980217	0.840798
ENSMUSG00000058052	Defb35	-0.641205	-1.23096	-1.23096	1.07772	1.34372	0.641205
ENSMUSG00000025815	Dhtkd1	-0.72799	-1.23047	-1.60162	0.72799	1.02343	0.973429
ENSMUSG00000037593	BC030499	-0.741809	-1.20106	-1.5345	1.08801	0.849657	0.741809
ENSMUSG00000086146	Gm15729	-0.951404	-0.979258	-1.64301	1.05076	0.951404	1.03049
ENSMUSG00000020083	2010107G23Rik	-0.869925	-1.05203	-1.61706	0.983936	0.96833	0.869925
ENSMUSG00000054622	D730045B01Rik	-0.797587	-1.13023	-1.43505	1.26881	0.797587	1.06153
ENSMUSG00000061848	Gm5805	-0.859923	-0.798398	-1.58885	1.00976	1.13299	0.798398
ENSMUSG00000081570	Gm12192	-1.15853	-1.15853	-0.968218	0.968218	1.5801	1.02445
ENSMUSG00000069804	Gm10277	-1.18276	-1.13205	-0.960184	1.11714	1.61408	0.960184
ENSMUSG00000016150	Tenm1	-1.10746	-1.27689	-0.952396	1.13466	1.49204	0.952396
ENSMUSG00000071862	Lrrtm2	-1.02748	-1.03336	-1.01098	1.01098	1.61895	1.05852
ENSMUSG00000087535	Zmiz1as1	-1.03278	-1.007	-1.01691	1.16365	1.56869	1.007
ENSMUSG00000082677	Gm15371	-1.04126	-1.13628	-0.92992	1.17934	1.77429	0.92992
ENSMUSG00000090387	Gm17056	-1.00758	-1.01982	-1.01236	1.15482	1.69685	1.00758
ENSMUSG00000053852	Gpr112	-1.01998	-1.07796	-1.02767	1.01998	1.58518	1.31789
ENSMUSG00000085178	1700064E03Rik	-1.0798	-1.03122	-0.979876	0.979876	1.79497	1.16886
ENSMUSG00000085089	A430092G05Rik	-0.934989	-1.04194	-1.03195	0.934989	1.56555	1.37697
ENSMUSG00000041644	Slc5a12	-0.940423	-0.951396	-0.951396	0.940423	1.60418	1.38174
ENSMUSG00000090293	Gm17034	-1.09204	-0.970968	-1.01656	0.970968	1.68786	1.11435
ENSMUSG00000086554	9530034E10Rik	-0.998941	-0.998941	-0.998941	0.998941	1.67959	1.12953
ENSMUSG00000083728	Gm13854	-1.01513	-0.954616	-1.01513	0.954616	1.6452	1.24776
ENSMUSG00000089904	Gm15664	-0.94543	-0.94543	-0.94543	1.0447	1.85954	0.94543
ENSMUSG00000073179	Gm10478	-1.01054	-0.86584	-0.874381	1.29352	1.72243	0.86584
ENSMUSG00000048489	8430408G22Rik	-0.876685	-0.999808	-1.03093	1.17427	1.68563	0.876685
ENSMUSG00000000766	Oprm1	-1.14063	-0.904436	-1.00655	0.904436	1.31362	1.31818
ENSMUSG00000047671	Tctex1d4	-1.29001	-0.898742	-1.03882	0.898742	1.39413	1.14068
ENSMUSG00000029580	Actb	-1.23154	-0.860662	-0.901084	0.860662	1.52119	1.24598
ENSMUSG00000086823	1700028P15Rik	-1.09898	-1.16864	-0.905318	0.905318	1.38203	1.26289
ENSMUSG00000037685	Atp8a1	-1.38242	-0.815379	-1.01641	0.815379	1.23822	1.32822
ENSMUSG00000055108	Phxr2	-1.34562	-1.36306	-0.883323	0.907776	1.60236	0.883323
ENSMUSG00000046974	BC053393	-1.55096	-1.27602	-0.871142	0.984885	1.52309	0.871142
ENSMUSG00000039585	Myo9a	-1.5055	-1.27245	-0.761497	1.00165	1.52791	0.761497
ENSMUSG00000087550	Gm14343	-1.29973	-1.55191	-0.875278	0.875278	1.40021	0.899113
ENSMUSG00000017211	Gsdma2	-1.21973	-1.4024	-0.791499	1.16939	1.65364	0.791499
ENSMUSG00000054556	Gm4876	-1.52825	-0.953271	-0.881827	1.08583	1.50508	0.881827
ENSMUSG00000087326	Gm12503	-0.962351	-1.07687	-0.907321	0.907321	1.93522	1.16108
ENSMUSG00000086150	BC024582	-1.17859	-1.12014	-0.863424	0.863424	1.93005	0.949076
ENSMUSG00000082177	Gm16005	-1.38025	-0.994259	-0.791793	0.791793	1.71607	1.12243
ENSMUSG00000087239	Gm7613	-1.06046	-1.27776	-0.768765	1.29496	1.56086	0.768765
ENSMUSG00000086539	Gm16759	-1.11006	-1.33667	-0.76584	1.40591	1.35894	0.76584
ENSMUSG00000083132	Gm14422	-0.910147	-1.53884	-0.865294	1.2828	1.27595	0.865294
ENSMUSG00000090145	Ugt1a6b	-1.15147	-1.31828	-0.712045	1.63076	1.27637	0.712045
ENSMUSG00000015957	Wnt11	-0.85255	-1.24478	-1.08271	1.18368	1.8121	0.85255
ENSMUSG00000083100	Gm6044	-0.723989	-1.05725	-1.2038	1.26423	1.74772	0.723989
ENSMUSG00000086785	Gm6081	-1.07558	-0.933795	-0.886447	1.48663	1.54855	0.886447
ENSMUSG00000086312	Gm15336	-1.01019	-1.07813	-0.941669	1.55801	1.53566	0.941669
ENSMUSG00000085335	Gm13684	-0.881861	-1.06335	-1.15645	1.52927	1.43552	0.881861
ENSMUSG00000083876	Gm11439	-0.870605	-0.966202	-1.15351	1.46015	1.59335	0.870605
ENSMUSG00000085404	Gm12909	-0.857229	-1.11695	-1.26423	1.47631	1.53995	0.857229
ENSMUSG00000037605	Lphn3	-1.56076	-0.84596	-1.48196	0.896047	1.48086	0.84596
ENSMUSG00000080838		-1.49504	-0.792597	-1.38986	0.792597	1.33443	1.02163
ENSMUSG00000087263	Gm15726	-1.29908	-0.707107	-1.4068	1.00966	1.57736	0.707107
ENSMUSG00000090176	Cd200r2	-1.27786	-1.13618	-0.963851	1.05272	1.22279	0.963851
ENSMUSG00000086484	Nron	-1.22821	-1.28272	-0.950709	0.950709	1.05522	0.95713
ENSMUSG00000035506	Slc12a8	-1.29343	-1.15061	-0.902709	1.2992	1.12923	0.902709
ENSMUSG00000042182	Bend6	-1.36668	-1.01232	-1.23154	1.01232	1.04421	1.0926
ENSMUSG00000090778	Gm3235	-1.35396	-0.83275	-1.35396	0.83275	1.25925	0.973928
ENSMUSG00000089943	Ugt1a5	-1.29267	-0.966609	-1.27613	0.97113	1.1022	0.966609
ENSMUSG00000028488	Sh3gl2	-1.33189	-0.988891	-1.10214	1.00626	1.13419	0.988891
ENSMUSG00000048410	Zfp407	-1.1967	-0.89755	-1.23343	0.89755	1.22529	1.01195
ENSMUSG00000081805	Gm14335	-1.36942	-1.03336	-0.882709	1.06599	0.882709	1.02249
ENSMUSG00000085623	Gm16041	-0.914219	-1.23421	-0.990307	1.18463	1.34466	0.914219
ENSMUSG00000085172	Gm6542	-0.895674	-1.35015	-0.957752	1.10609	1.32511	0.895674
ENSMUSG00000079707	Tcte3	-0.920192	-1.35592	-1.1186	1.10632	1.14397	0.920192
ENSMUSG00000087143	A830082K12Rik	-1.04516	-1.18192	-1.12761	1.11623	1.16808	1.04516
ENSMUSG00000090043	Gm16167	-1.14556	-1.12439	-1.09072	1.11829	1.10701	1.09072
ENSMUSG00000086893	Gm11365	-1.06339	-1.29024	-1.04882	1.06588	1.17775	1.04882
ENSMUSG00000085765	Gm12333	-1.0513	-1.17421	-1.04976	1.04976	1.18083	1.04999
ENSMUSG00000054598	9130230L23Rik	-1.00723	-1.10219	-1.23681	1.15107	1.16874	1.00723
ENSMUSG00000029638	Glcci1	-0.849637	-1.19433	-1.22313	0.953716	1.33657	0.849637
ENSMUSG00000086967	4930566F21Rik	-0.81698	-1.26899	-1.17637	1.11212	1.192	0.81698
ENSMUSG00000084408	Gm11870	-0.959137	-1.14484	-1.26268	1.13225	1.02875	0.959137
ENSMUSG00000002059	Rab34	-0.805407	-1.11121	-1.20571	1.27918	1.37209	0.805407
ENSMUSG00000026228	Htr2b	-0.870681	-1.19801	-1.19413	1.17171	1.44325	0.870681
ENSMUSG00000046440	Gm5564	-0.910027	-1.07915	-1.19037	1.37132	1.05778	0.910027
ENSMUSG00000039462	Col10a1	-0.966967	-1.02758	-1.03226	1.41711	1.11192	0.966967
ENSMUSG00000086059	Gm15797	-1.2314	-0.951533	-1.12219	1.27633	0.988613	0.951533
ENSMUSG00000055109	Gm15155	-1.05447	-0.867171	-1.05447	1.4097	1.30328	0.867171
ENSMUSG00000089764	Gm16580	-0.946905	-1.01828	-1.09664	0.946905	1.3115	1.19762
ENSMUSG00000079965	Gm14853	-0.904262	-1.06066	-1.01564	0.904262	1.38329	1.14144
ENSMUSG00000048721	Fndc9	-0.936136	-0.978586	-1.0343	0.936136	1.48129	1.13092
ENSMUSG00000000724	Cryba1	-0.916681	-0.961211	-1.16772	0.916681	1.53124	1.03868
ENSMUSG00000089789	Rdh1	-1.0323	-1.14699	-1.01402	1.01402	1.37824	1.07911
ENSMUSG00000071679	Zcchc16	-0.996758	-1.13301	-1.00559	0.996758	1.42118	1.07234
ENSMUSG00000083207	Gm14780	-0.962065	-1.0718	-1.04847	0.962065	1.47905	1.06375
ENSMUSG00000063730	Hsd3b2	-1.05418	-1.05746	-1.0677	1.05418	1.44477	1.05615
ENSMUSG00000078528	Gm17068	-0.996551	-0.921747	-1.0856	1.16358	1.38804	0.921747
ENSMUSG00000030770	Parva	-0.940133	-1.07823	-0.980546	1.16369	1.41129	0.940133
ENSMUSG00000049723	Mmp12	-1.01399	-1.01715	-1.09019	1.12522	1.32336	1.01399
ENSMUSG00000079143	Gm11052	-0.9719	-1.0605	-1.09249	1.22731	1.34347	0.9719
ENSMUSG00000084087	Gm13650	-0.978962	-1.11458	-0.886995	0.886995	1.63989	0.984957
ENSMUSG00000092399	4930556N13Rik	-0.9309	-1.25151	-0.953169	0.958739	1.52359	0.9309
ENSMUSG00000091561	Gm6665	-0.977288	-0.977288	-0.977288	0.977288	1.28565	1.33347
ENSMUSG00000074562		-1.01302	-1.01302	-1.01302	1.01302	1.175	1.31591
ENSMUSG00000039496	Cdnf	-0.903959	-1.16904	-0.836193	0.836193	1.34191	1.23966
ENSMUSG00000081818	Gm12652	-0.983184	-1.38282	-1.0275	1.24896	0.983184	1.34027
ENSMUSG00000081339	Gm16044	-1.18868	-1.3168	-1.01421	1.25356	1.01421	1.15596
ENSMUSG00000082533	Gm11253	-1.31789	-1.18555	-0.962712	1.08205	0.962712	1.42371
ENSMUSG00000078960	Tob2	-0.988969	-1.44175	-0.920559	0.920559	1.2531	1.35822
ENSMUSG00000034205	Loxl2	-1.34642	-1.38048	-0.967396	0.967396	1.16585	1.18183
ENSMUSG00000081995	Gm11719	-0.972756	-1.09408	-1.33641	0.972756	1.24821	1.27734
ENSMUSG00000085684	4930469K13Rik	-1.02038	-1.04751	-1.16865	1.02038	1.17826	1.34427
ENSMUSG00000004902	Slc25a18	-1.05185	-1.1446	-1.23072	1.11264	1.05185	1.38128
ENSMUSG00000081217	Gm15268	-1.01172	-1.01172	-1.01172	1.01172	1.19278	1.55784
ENSMUSG00000079048	4933413L06Rik	-1.0371	-1.13675	-1.29181	1.04288	1.27969	1.0371
ENSMUSG00000027737	Slc7a11	-0.981295	-1.23751	-1.19779	0.981295	1.2726	1.08323
ENSMUSG00000044060	A830010M20Rik	-1.02193	-1.29726	-1.15484	1.09378	1.32565	1.02193
ENSMUSG00000055960	Skint4	-0.984361	-1.29473	-1.22085	1.08467	1.28139	0.984361
ENSMUSG00000028989	Angptl7	-1.01009	-1.30956	-1.23289	1.01009	1.1718	1.2009
ENSMUSG00000082645	Gm15481	-0.902164	-1.17799	-1.41933	0.902164	1.30015	1.09946
ENSMUSG00000078671	Chd2	-0.921143	-1.20399	-1.3237	0.921143	1.208	1.11641
ENSMUSG00000067795	4930444P10Rik	-1.01155	-1.27149	-1.42934	1.01368	1.33186	1.01155
ENSMUSG00000075469	Gm17205	-1.02443	-1.30076	-1.3672	1.04546	1.41325	1.02443
ENSMUSG00000089940	Gm4117	-1.02551	-1.28595	-1.27947	1.16435	1.27983	1.02551
ENSMUSG00000062588	Gm6104	-0.912459	-1.42176	-1.32745	0.912459	1.33924	1.00899
ENSMUSG00000038583	Pln	-1.27493	-1.07208	-1.12602	1.07284	1.21603	1.07208
ENSMUSG00000044519	Zfp488	-1.22614	-1.06621	-1.03857	1.11323	1.35857	1.03857
ENSMUSG00000082594	Gm15074	-1.05686	-1.07328	-1.06809	1.2053	1.39412	1.05686
ENSMUSG00000059229	Gm6802	-1.12605	-1.16123	-1.05123	1.17668	1.34061	1.05123
ENSMUSG00000086496	Gm14204	-1.00217	-1.16831	-1.07064	1.207	1.34938	1.00217
ENSMUSG00000031450	Grk1	-1.09678	-1.12849	-1.14259	1.10362	1.41701	1.09678
ENSMUSG00000027831	Veph1	-1.15198	-1.08536	-1.06889	1.06889	1.33809	1.20393
ENSMUSG00000079324	4932414N04Rik	-1.20199	-1.02531	-1.27429	1.02531	1.4159	1.06242
ENSMUSG00000085768	Gm13707	-1.16717	-1.04624	-1.25074	1.22202	1.28278	1.04624
ENSMUSG00000087113	Gm11714	-1.06731	-1.05584	-1.29852	1.10831	1.3477	1.05584
ENSMUSG00000033849	B3galt2	-1.12421	-1.13193	-1.18401	1.12421	1.20678	1.12921
ENSMUSG00000074489	Bglap3	-1.14578	-1.13035	-1.15922	1.18503	1.24409	1.13035
ENSMUSG00000018916	Csf2	-1.02136	-1.18683	-1.08948	1.37151	1.19794	1.02136
ENSMUSG00000081488	Gm15368	-1.02134	-1.04311	-1.08418	1.42485	1.27927	1.02134
ENSMUSG00000081032		-1.13677	-1.07244	-1.13677	1.31984	1.12907	1.07244
ENSMUSG00000082515	Gm12902	-1.12452	-1.62367	-0.678792	0.85327	1.33223	0.678792
ENSMUSG00000083650	Gm13357	-1.33599	-1.66037	-0.736565	0.736565	1.14801	0.789134
ENSMUSG00000021963	Sap18	-1.25117	-1.62666	-0.870568	0.921961	0.870568	0.974734
ENSMUSG00000024750	Zfand5	-1.10578	-1.56922	-0.773927	1.04781	1.28761	0.773927
ENSMUSG00000085279	Gm15965	-1.14371	-1.54709	-0.887619	0.962363	1.13003	0.887619
ENSMUSG00000061288	Taok3	-1.33941	-1.44428	-0.820022	0.898887	1.28901	0.820022
ENSMUSG00000000078	Klf6	-1.10295	-1.49164	-0.789219	0.840188	1.36086	0.789219
ENSMUSG00000085881	Gm15912	-1.22741	-1.35696	-0.928817	0.989303	1.36776	0.928817
ENSMUSG00000085363	Gm15478	-1.0446	-1.47163	-0.909538	0.909538	1.31211	0.953262
ENSMUSG00000045625	Pigz	-1.68451	-1.1831	-0.904087	0.904087	1.0033	0.990668
ENSMUSG00000087690	Gm16031	-1.60352	-1.04254	-0.885145	1.07752	0.885145	1.04164
ENSMUSG00000079225	Gm9531	-1.50451	-0.991515	-0.862898	1.42947	1.08855	0.862898
ENSMUSG00000083504	Gm12450	-1.67917	-1.27405	-0.665541	1.11977	1.05673	0.665541
ENSMUSG00000081442	Gm14682	-0.731913	-0.632469	-1.43184	0.632469	1.56984	0.865082
ENSMUSG00000044162	Tnip3	-0.786903	-0.485703	-1.50227	0.485703	1.60278	0.624751
ENSMUSG00000004814	Ccl24	-1.43089	-0.668184	-1.22773	0.668184	1.11274	0.720643
ENSMUSG00000060377	Rpl36a-ps1	-1.26407	-0.590548	-1.26407	0.590548	1.14663	1.0743
ENSMUSG00000086938	4930481A15Rik	-1.41821	-0.620467	-1.46481	0.620467	0.95177	0.99465
ENSMUSG00000091556	Gm14569	-1.30121	-0.663147	-1.56661	0.663147	1.26569	0.68305
ENSMUSG00000087667	Gm13381	-0.711362	-0.837828	-1.28528	0.711362	1.36861	1.33626
ENSMUSG00000039652	Cpeb3	-0.793497	-1.06748	-1.26991	0.793497	1.10755	1.40656
ENSMUSG00000089900	0610038L08Rik	-1.12165	-0.749032	-1.45914	0.749032	1.20062	1.08342
ENSMUSG00000062358		-1.14167	-0.837682	-1.02341	0.837682	1.07387	1.54902
ENSMUSG00000021390	Ogn	-0.882417	-0.90407	-0.942823	0.882417	1.01892	1.67542
ENSMUSG00000087492	Gm15700	-0.890512	-0.890512	-0.890512	0.890512	1.27889	1.5198
ENSMUSG00000081997	Gm11886	-1.38586	-0.837546	-1.19705	0.853617	0.837546	1.26329
ENSMUSG00000063556	Gm10132	-1.37335	-0.700728	-1.07494	0.700728	0.913952	1.54755
ENSMUSG00000059461	Gm7331	-1.29145	-0.578961	-0.989539	1.18483	0.578961	1.07732
ENSMUSG00000060209	Gm6570	-1.08408	-0.543257	-1.1638	1.08247	0.543257	1.26875
ENSMUSG00000083976	Gm13664	-1.39955	-0.751631	-1.06808	1.3475	0.751631	0.855115
ENSMUSG00000087294	Gm13556	-0.842917	-0.810728	-0.759656	1.17379	0.759656	1.66422
ENSMUSG00000076486	Trbj1-4	-0.729902	-0.624992	-0.730628	1.50263	0.624992	1.37959
ENSMUSG00000082499	Gm13615	-0.533329	-0.704831	-0.624795	0.96079	0.585099	0.533329
ENSMUSG00000040808	S100g	-0.554437	-0.729835	-0.681209	0.846155	0.554437	0.669336
ENSMUSG00000029821	Dfna5	-0.709674	-0.591551	-0.737159	0.83621	0.591551	0.641965
ENSMUSG00000042816	Gpr151	-0.648613	-0.634323	-0.730464	0.85936	0.654494	0.634323
ENSMUSG00000082051	Gm16072	-0.534962	-0.579453	-0.682857	1.01586	0.769868	0.534962
ENSMUSG00000056598	Lrrc48	-0.576437	-0.607749	-0.647621	1.02206	0.738434	0.576437
ENSMUSG00000081636	Gm15901	-0.568758	-0.568758	-0.568758	1.01365	0.733251	0.568758
ENSMUSG00000029673	Auts2	-0.562051	-0.576822	-0.712889	0.926204	0.72327	0.562051
ENSMUSG00000042763	Maneal	-0.52073	-0.586093	-0.780859	0.896195	0.755473	0.52073
ENSMUSG00000089993	Gm5822	-0.45389	-0.657144	-0.851667	0.917245	0.789902	0.45389
ENSMUSG00000006546	Cryba2	-0.507962	-0.606422	-0.580279	0.937569	0.827596	0.507962
ENSMUSG00000022285	Ywhaz	-0.545884	-0.59701	-0.507898	0.900177	0.832129	0.507898
ENSMUSG00000036856	Wnt4	-0.584576	-0.668948	-0.505724	0.847128	0.772661	0.505724
ENSMUSG00000074571	1700101G07Rik	-0.451708	-0.541824	-0.583504	0.95322	0.849611	0.451708
ENSMUSG00000087013	2610027K06Rik	-0.554699	-0.60151	-0.534342	0.891752	0.65462	0.534342
ENSMUSG00000084870	Gm13954	-0.632278	-0.781601	-0.462113	0.886026	0.770689	0.462113
ENSMUSG00000073388	A330017A19Rik	-0.724712	-0.747583	-0.517126	0.789209	0.545996	0.517126
ENSMUSG00000006711	D130043K22Rik	-0.754094	-0.759742	-0.478288	0.942538	0.565048	0.478288
ENSMUSG00000009569	Mkl2	-0.433555	-0.737022	-0.648026	0.848793	0.711597	0.433555
ENSMUSG00000053070	9230110C19Rik	-0.411606	-0.621552	-0.746492	0.890486	0.630492	0.411606
ENSMUSG00000087064	Gm11721	-0.343466	-0.680431	-0.62678	0.722716	0.847078	0.343466
ENSMUSG00000083992	Gm11478	-0.341091	-0.75154	-0.744527	0.859267	0.929046	0.341091
ENSMUSG00000091941	Gm7399	-0.496987	-0.489424	-0.68529	0.847587	0.489424	0.640561
ENSMUSG00000082265	Gm15547	-0.48725	-0.621696	-0.627041	0.90083	0.48725	0.582829
ENSMUSG00000028125	Abca4	-0.619816	-0.500922	-0.835303	0.868974	0.500922	0.593171
ENSMUSG00000020653	Klf11	-0.538805	-0.508558	-0.811014	0.907175	0.508558	0.523945
ENSMUSG00000038822	Hace1	-0.449947	-0.7563	-0.49819	0.796112	0.449947	0.671605
ENSMUSG00000073702	Rpl31	-0.541429	-0.465819	-0.940508	0.781694	0.465819	0.780715
ENSMUSG00000016493	Cd46	-0.443934	-0.598349	-0.809746	0.807226	0.443934	0.841732
ENSMUSG00000030428	Ttyh1	-0.577064	-0.563922	-0.843408	0.726496	0.563922	0.746909
ENSMUSG00000074868	Gm6478	-0.664635	-0.506397	-0.906314	0.746062	0.506397	0.702689
ENSMUSG00000073154	9330158H04Rik	-0.490292	-0.719775	-0.666	0.490292	0.845433	0.505203
ENSMUSG00000027007	Ssfa2	-0.470598	-0.828586	-0.519511	0.470598	0.894214	0.497724
ENSMUSG00000086598	Gm13718	-0.607026	-0.758564	-0.479455	0.479455	0.748598	0.690948
ENSMUSG00000074461	Gm10699	-0.548314	-0.701424	-0.513003	0.513003	0.780028	0.610274
ENSMUSG00000090243	Gm16103	-0.620454	-0.809173	-0.539785	0.539785	0.906088	0.561512
ENSMUSG00000017929	B4galt5	-0.616581	-0.747833	-0.50578	0.523904	0.937776	0.50578
ENSMUSG00000042360	4930433N12Rik	-0.545844	-0.615096	-0.555373	0.545844	0.991541	0.563415
ENSMUSG00000029564	4930519G04Rik	-0.645726	-0.699958	-0.467089	0.467089	1.05125	0.51316
ENSMUSG00000038641	Akr1d1	-0.631031	-0.606607	-0.53408	0.618024	0.745505	0.53408
ENSMUSG00000040943	Tet2	-0.597479	-0.658746	-0.516395	0.671633	0.760984	0.516395
ENSMUSG00000084329	Gm6733	-0.605221	-0.571949	-0.587486	0.679946	0.759955	0.571949
ENSMUSG00000082186	Gm12403	-0.742192	-0.585891	-0.542992	0.611031	0.705524	0.542992
ENSMUSG00000040859	Bsdc1	-0.678791	-0.545965	-0.572901	0.75762	0.775842	0.545965
ENSMUSG00000018425	Dhx40	-0.509456	-0.695668	-0.601417	0.639168	0.852953	0.509456
ENSMUSG00000029122	Evc	-0.53359	-0.642314	-0.64789	0.684273	0.765256	0.53359
ENSMUSG00000050702	Rfpl3s	-0.540083	-0.617693	-0.569214	0.669413	0.888663	0.540083
ENSMUSG00000085673	Gm16122	-0.583048	-0.619711	-0.557237	0.662177	0.895219	0.557237
ENSMUSG00000031535	Dkk4	-0.593331	-0.637043	-0.559454	0.592818	0.829824	0.559454
ENSMUSG00000019820	Utrn	-0.747589	-0.582548	-0.570548	0.570548	0.87058	0.586393
ENSMUSG00000087155	Gm15008	-0.758321	-0.556159	-0.593183	0.651676	0.852003	0.556159
ENSMUSG00000052673	Gm9887	-0.676145	-0.544569	-0.545311	0.643736	0.954716	0.544569
ENSMUSG00000054304	D130007C19Rik	-0.654319	-0.55371	-0.634248	0.55371	0.94664	0.634678
ENSMUSG00000042942	Greb1l	-0.641738	-0.55601	-0.631557	0.568876	0.909706	0.55601
ENSMUSG00000036855	Gjd4	-0.621092	-0.624544	-0.58987	0.661435	0.90129	0.58987
ENSMUSG00000036769	Wdr44	-0.689958	-0.692134	-0.55412	0.649043	0.882577	0.55412
ENSMUSG00000066760	Psg16	-0.647882	-0.611452	-0.603225	0.74216	0.862099	0.603225
ENSMUSG00000020707	Rnf135	-0.669416	-0.450897	-0.675053	0.566186	1.02379	0.450897
ENSMUSG00000092526	Gm17907	-0.703736	-0.423572	-0.637505	0.635783	0.938098	0.423572
ENSMUSG00000087469	Gm16142	-0.502302	-0.603979	-0.455056	0.66357	0.979205	0.455056
ENSMUSG00000021974	Fgf9	-0.521397	-0.505493	-0.566206	0.663599	0.91745	0.505493
ENSMUSG00000074847	Gm10775	-0.673246	-0.670075	-0.41894	0.71532	0.899904	0.41894
ENSMUSG00000036099	Vezt	-0.629961	-0.577408	-0.453684	0.733749	0.851346	0.453684
ENSMUSG00000091618	H60c	-0.593154	-0.490719	-0.46396	0.559511	0.866231	0.46396
ENSMUSG00000053925	Gm9929	-0.728607	-0.470885	-0.449333	0.634886	0.851859	0.449333
ENSMUSG00000037486	Asxl2	-0.692072	-0.63417	-0.44753	0.526356	0.759498	0.44753
ENSMUSG00000042677	Zc3h12a	-0.645863	-0.580681	-0.463701	0.615409	0.781173	0.463701
ENSMUSG00000036545	Adamts2	-0.579753	-0.694677	-0.495853	0.558434	0.778091	0.495853
ENSMUSG00000025404	R3hdm2	-0.626978	-0.644223	-0.474963	0.56379	0.829984	0.474963
ENSMUSG00000014361	Mertk	-0.453623	-0.628172	-0.525879	0.596537	0.899401	0.453623
ENSMUSG00000056966	Gjc3	-0.497504	-0.575766	-0.45563	0.626667	0.885458	0.45563
ENSMUSG00000027971	Ndst4	-0.424628	-0.590533	-0.58358	0.526969	0.914383	0.424628
ENSMUSG00000082455	Gm13665	-0.412843	-0.706739	-0.527217	0.52665	0.976387	0.412843
ENSMUSG00000027293	Ehd4	-0.424687	-0.665591	-0.529718	0.48683	0.979559	0.424687
ENSMUSG00000030699	Tbx6	-0.668049	-0.725024	-0.471518	0.610978	0.652886	0.471518
ENSMUSG00000091562	Gm9581	-0.680859	-0.697433	-0.457744	0.535648	0.624121	0.457744
ENSMUSG00000052921	Arhgef15	-0.747296	-0.756877	-0.409833	0.588644	0.657008	0.409833
ENSMUSG00000035649	Zcchc7	-0.776642	-0.778876	-0.473613	0.613571	0.58924	0.473613
ENSMUSG00000046108	Il17c	-0.678453	-0.672798	-0.413069	0.724252	0.717024	0.413069
ENSMUSG00000034312	Iqsec1	-0.638005	-0.834506	-0.377048	0.563901	0.792142	0.377048
ENSMUSG00000034761	Map4k5	-0.588228	-0.771368	-0.363232	0.59618	0.766624	0.363232
ENSMUSG00000060096	Amd-ps3	-0.456465	-0.653263	-0.801794	0.634975	0.851646	0.456465
ENSMUSG00000022074	Tnfrsf10b	-0.514999	-0.586255	-0.844092	0.650083	0.809085	0.514999
ENSMUSG00000042104	Uggt2	-0.513392	-0.49166	-0.832769	0.640098	0.785725	0.49166
ENSMUSG00000086982	Gm8327	-0.569313	-0.452388	-0.707796	0.716271	0.887984	0.452388
ENSMUSG00000063687	Pcdhb5	-0.528464	-0.539951	-0.696129	0.653829	0.888153	0.528464
ENSMUSG00000034297	Med13	-0.532417	-0.694643	-0.75714	0.695448	0.748754	0.532417
ENSMUSG00000029375	Il8	-0.521851	-0.713954	-0.657831	0.775849	0.760936	0.521851
ENSMUSG00000083360	Gm13105	-0.591515	-0.71295	-0.660817	0.673088	0.661262	0.591515
ENSMUSG00000016087	Fli1	-0.568614	-0.690163	-0.73745	0.671966	0.654124	0.568614
ENSMUSG00000002249	Tead3	-0.535297	-0.662298	-0.660424	0.811462	0.623701	0.535297
ENSMUSG00000047146	Tet1	-0.556618	-0.57712	-0.755155	0.79986	0.665149	0.556618
ENSMUSG00000086868	Gm15883	-0.542089	-0.587214	-0.639048	0.798262	0.727218	0.542089
ENSMUSG00000041718	Alg13	-0.50934	-0.715956	-0.660602	0.50934	0.669055	0.601147
ENSMUSG00000025420	Katnal2	-0.54747	-0.713054	-0.677091	0.54747	0.660736	0.635168
ENSMUSG00000052616	Ccdc79	-0.52764	-0.656599	-0.67355	0.582287	0.70572	0.52764
ENSMUSG00000035623	Rsf1	-0.559005	-0.753211	-0.728783	0.559005	0.631186	0.571032
ENSMUSG00000028977	Casz1	-0.561951	-0.705327	-0.76725	0.583726	0.621516	0.561951
ENSMUSG00000000320	Alox12	-0.521559	-0.732055	-0.742271	0.521559	0.738697	0.522761
ENSMUSG00000084821	Gm15880	-0.573263	-0.729456	-0.646219	0.664405	0.573263	0.621714
ENSMUSG00000020620	Abca8b	-0.612248	-0.765938	-0.589277	0.595892	0.589277	0.607134
ENSMUSG00000045750	D830014E11Rik	-0.596232	-0.640966	-0.632115	0.596232	0.682497	0.614735
ENSMUSG00000057913	Gm10032	-0.590569	-0.652819	-0.641218	0.590569	0.669551	0.676119
ENSMUSG00000016458	Wt1	-0.61577	-0.603748	-0.59459	0.59459	0.722404	0.611801
ENSMUSG00000045875	Adra1a	-0.582965	-0.582301	-0.61426	0.582301	0.666293	0.639752
ENSMUSG00000059474	Mbtd1	-0.544778	-0.596087	-0.652789	0.544778	0.682807	0.582714
ENSMUSG00000038664	Herc1	-0.566302	-0.662147	-0.557348	0.641417	0.639547	0.557348
ENSMUSG00000020063	Sirt1	-0.496852	-0.739276	-0.584006	0.642491	0.644133	0.496852
ENSMUSG00000073607	Gm10548	-0.649766	-0.558459	-0.687103	0.562349	0.558459	0.632817
ENSMUSG00000087256	Gm15990	-0.653032	-0.607469	-0.570132	0.618356	0.570132	0.618219
ENSMUSG00000064032	Gm10143	-0.520812	-0.601555	-0.734249	0.520812	0.612132	0.644771
ENSMUSG00000057315	Arhgap24	-0.538369	-0.543827	-0.755138	0.538369	0.640161	0.672499
ENSMUSG00000075254	Heg1	-0.49575	-0.537587	-0.83741	0.633144	0.652426	0.49575
ENSMUSG00000071716	Apol7e	-0.449385	-0.513068	-0.895121	0.643755	0.649216	0.449385
ENSMUSG00000028999	Rint1	-0.44992	-0.46577	-0.801855	0.611644	0.765897	0.44992
ENSMUSG00000092394	Gm20445	-0.489497	-0.601257	-0.822883	0.741158	0.60285	0.489497
ENSMUSG00000073733	Rsg1	-0.458514	-0.451714	-0.757656	0.821491	0.739285	0.451714
ENSMUSG00000042096	Dao	-0.45079	-0.52905	-0.644745	0.778286	0.765074	0.45079
ENSMUSG00000062470	5730577I03Rik	-0.687297	-0.457398	-0.775241	0.569643	0.622225	0.457398
ENSMUSG00000001280	Sp1	-0.570287	-0.44725	-0.738441	0.722002	0.651386	0.44725
ENSMUSG00000035295	Wdr38	-0.657666	-0.472626	-0.659453	0.607252	0.720949	0.472626
ENSMUSG00000035151	Elmod2	-0.633192	-0.488115	-0.664636	0.630264	0.752648	0.488115
ENSMUSG00000073455	9030025P20Rik	-0.532368	-0.487131	-0.668209	0.629159	0.803878	0.487131
ENSMUSG00000053825	Ppfia2	-0.580649	-0.552711	-0.507215	0.507215	0.700116	0.683213
ENSMUSG00000008932	Slc1a7	-0.550706	-0.572636	-0.50393	0.50393	0.693719	0.716557
ENSMUSG00000082011	Gm15043	-0.58071	-0.547123	-0.535615	0.535615	0.757817	0.623857
ENSMUSG00000037652	Phc3	-0.667923	-0.470691	-0.531556	0.470691	0.727702	0.714997
ENSMUSG00000035164	Zc3h12c	-0.558277	-0.46926	-0.531082	0.46926	0.810264	0.627975
ENSMUSG00000083857	Gm12584	-0.534685	-0.46023	-0.546285	0.46023	0.855405	0.606846
ENSMUSG00000022753	Tmem30c	-0.527129	-0.49799	-0.600427	0.49799	0.810897	0.543565
ENSMUSG00000031337	Mtm1	-0.472001	-0.555658	-0.513358	0.472001	0.851004	0.750152
ENSMUSG00000045746	B230317F23Rik	-0.504593	-0.53137	-0.517423	0.504593	0.850885	0.745333
ENSMUSG00000039508	Fam26d	-0.511064	-0.557069	-0.571642	0.511064	0.813726	0.764956
ENSMUSG00000084839	Gm14097	-0.482387	-0.482387	-0.482387	0.482387	0.841191	0.733726
ENSMUSG00000060034	Ctf2	-0.660393	-0.535226	-0.620913	0.535226	0.764158	0.635014
ENSMUSG00000038774	Ascc3	-0.64001	-0.526602	-0.567647	0.526602	0.772808	0.683792
ENSMUSG00000039860	Srrm3	-0.607054	-0.489524	-0.623477	0.489524	0.82888	0.640782
ENSMUSG00000085341	Gm15863	-0.647361	-0.514005	-0.664859	0.514005	0.711596	0.658637
ENSMUSG00000015519	2310057J18Rik	-0.675662	-0.496129	-0.683482	0.496129	0.798288	0.55771
ENSMUSG00000085008	Gm13399	-0.482342	-0.569186	-0.687002	0.482342	0.718189	0.649535
ENSMUSG00000029371	Cxcl5	-0.487006	-0.586197	-0.625172	0.487006	0.791246	0.670364
ENSMUSG00000021187	Tc2n	-0.469462	-0.576205	-0.751834	0.469462	0.738252	0.513027
ENSMUSG00000020654	Adcy3	-0.489473	-0.560278	-0.810537	0.489473	0.677434	0.510217
ENSMUSG00000020721	Helz	-0.560322	-0.4467	-0.781377	0.4467	0.637625	0.569779
ENSMUSG00000043286	Pnpla1	-0.457693	-0.49209	-0.671259	0.480455	0.792418	0.457693
ENSMUSG00000019990	Pde7b	-0.462977	-0.520405	-0.684306	0.464797	0.828698	0.462977
ENSMUSG00000069890	1700024J04Rik	-0.443988	-0.489189	-0.611093	0.443988	0.802656	0.533483
ENSMUSG00000025977	Boll	-0.431876	-0.510566	-0.73617	0.431876	0.743438	0.485659
ENSMUSG00000052812	Atad2b	-0.486914	-0.549712	-0.617131	0.486914	0.685947	0.584099
ENSMUSG00000046589	Lrrc8e	-0.501729	-0.597546	-0.56085	0.501729	0.703443	0.583994
ENSMUSG00000084780	Gm15350	-0.491965	-0.531617	-0.608367	0.491965	0.713243	0.640776
ENSMUSG00000084908	C79798	-0.523776	-0.523776	-0.523776	0.523776	0.697717	0.622788
ENSMUSG00000041578	Crx	-0.511488	-0.556217	-0.623088	0.573202	0.737229	0.511488
ENSMUSG00000005640	Insrr	-0.549053	-0.514164	-0.677065	0.514164	0.631032	0.53682
ENSMUSG00000048000	Gigyf2	-0.627993	-0.520839	-0.672979	0.545448	0.645689	0.520839
ENSMUSG00000074731	Zfp345	-0.429731	-0.728948	-0.556086	0.429731	0.714372	0.563221
ENSMUSG00000083555	Gm12035	-0.415372	-0.639331	-0.639331	0.415372	0.749994	0.551948
ENSMUSG00000042605	Atxn2	-0.498785	-0.678079	-0.586054	0.498785	0.637075	0.539949
ENSMUSG00000031595	Pdgfrl	-0.471086	-0.690316	-0.608052	0.471086	0.634233	0.597854
ENSMUSG00000001441	Npepps	-0.46453	-0.685857	-0.647396	0.46453	0.610391	0.679658
ENSMUSG00000032059	Alg9	-0.826032	-0.455234	-0.732734	0.499885	0.670452	0.455234
ENSMUSG00000020740	Gga3	-0.876151	-0.500733	-0.698037	0.541716	0.661041	0.500733
ENSMUSG00000031255	Sytl4	-0.793154	-0.480902	-0.825823	0.515731	0.685395	0.480902
ENSMUSG00000038225	Ccdc111	-0.861234	-0.380379	-0.742585	0.621114	0.691344	0.380379
ENSMUSG00000028397	Kdm4c	-0.818212	-0.522032	-0.646591	0.580311	0.713051	0.522032
ENSMUSG00000021234	Fam161b	-0.852304	-0.586885	-0.60228	0.586885	0.640733	0.609446
ENSMUSG00000034161	Scx	-0.845186	-0.529004	-0.483788	0.483788	0.78146	0.4904
ENSMUSG00000059027	9630013D21Rik	-0.774603	-0.589069	-0.506519	0.506519	0.620864	0.538478
ENSMUSG00000085177	Gm11209	-0.755549	-0.429601	-0.526309	0.793376	0.697737	0.429601
ENSMUSG00000026348	Acmsd	-0.633619	-0.496828	-0.826859	0.510137	0.496828	0.757074
ENSMUSG00000053218	Gm9900	-0.683953	-0.500685	-0.763143	0.519061	0.500685	0.745637
ENSMUSG00000058318	Phf21a	-0.61323	-0.528104	-0.735818	0.528104	0.538514	0.771023
ENSMUSG00000012429	Mplkip	-0.779568	-0.453494	-0.813951	0.453494	0.556851	0.579393
ENSMUSG00000025317	Car5a	-0.662482	-0.563301	-0.556481	0.581011	0.556481	0.809569
ENSMUSG00000078180	Gm20900	-0.548476	-0.515573	-0.563301	0.604084	0.515573	0.864547
ENSMUSG00000039046	Usp6nl	-0.346597	-0.933943	-0.683936	0.525077	0.692958	0.346597
ENSMUSG00000025019	Lcor	-0.398358	-0.9669	-0.743268	0.521969	0.66394	0.398358
ENSMUSG00000084769	Gm12061	-0.411816	-1.07488	-0.685762	0.411816	0.582842	0.569636
ENSMUSG00000026743	Mllt10	-0.330294	-0.882366	-0.894262	0.54339	0.575162	0.330294
ENSMUSG00000034621	Gpatch8	-0.360805	-0.830314	-0.944833	0.436486	0.515763	0.360805
ENSMUSG00000056032	BC018473	-0.409976	-0.968567	-0.846693	0.495428	0.409976	0.437038
ENSMUSG00000024122	Pdpk1	-0.42986	-0.931479	-0.760224	0.517141	0.468587	0.42986
ENSMUSG00000085829	Gm4285	-0.373907	-0.895486	-0.799363	0.455739	0.532611	0.373907
ENSMUSG00000074340	Ovgp1	-0.345542	-1.02521	-0.720234	0.628378	0.535717	0.345542
ENSMUSG00000049470	Aff4	-0.480184	-0.739111	-0.769552	0.514309	0.480184	0.574408
ENSMUSG00000037533	Rapgef6	-0.490616	-0.786911	-0.78475	0.551579	0.514788	0.490616
ENSMUSG00000087129	Gm16316	-0.472625	-0.703771	-0.79139	0.655963	0.472625	0.541948
ENSMUSG00000081046	Gm12846	-0.506273	-0.693532	-0.6804	0.601441	0.506273	0.530193
ENSMUSG00000021959	Lats2	-0.498731	-0.811207	-0.655097	0.727326	0.498731	0.559837
ENSMUSG00000022680	Pdxdc1	-0.488342	-0.821367	-0.681644	0.775913	0.541869	0.488342
ENSMUSG00000046338	Gpat2	-0.480975	-0.691737	-0.678823	0.788103	0.480975	0.611832
ENSMUSG00000062075	Lmnb2	-0.435021	-0.789382	-0.788566	0.667164	0.494781	0.435021
ENSMUSG00000025907	Rb1cc1	-0.400699	-0.715574	-0.824286	0.686916	0.478769	0.400699
ENSMUSG00000091133	Gm17108	-0.396797	-0.773459	-0.759103	0.775367	0.396797	0.41473
ENSMUSG00000002413	Braf	-0.456252	-0.720667	-0.918447	0.653402	0.456252	0.58262
ENSMUSG00000040865	Ino80d	-0.475811	-0.730375	-0.904868	0.574909	0.475811	0.518072
ENSMUSG00000007613	Tgfbr1	-0.464527	-0.79635	-0.941534	0.522556	0.464527	0.474687
ENSMUSG00000005871	Apc	-0.425801	-0.819221	-0.878321	0.577736	0.506694	0.425801
ENSMUSG00000032030	Cul5	-0.498558	-0.858039	-0.779061	0.670047	0.498558	0.580569
ENSMUSG00000031302	Nlgn3	-0.51517	-0.867212	-0.864269	0.51517	0.524225	0.540133
ENSMUSG00000025839	Pramel7	-0.512235	-0.709095	-0.852813	0.707492	0.512235	0.546265
ENSMUSG00000075376	Rc3h2	-0.515465	-0.761636	-0.872239	0.612278	0.608874	0.515465
ENSMUSG00000059588	Calcrl	-0.534198	-0.691955	-1.00565	0.599356	0.573253	0.534198
ENSMUSG00000091423	Gm17509	-0.475081	-0.782797	-0.987801	0.512746	0.658393	0.475081
ENSMUSG00000039556	Ppp1r3f	-0.456411	-0.716088	-0.871948	0.456411	0.633433	0.654515
ENSMUSG00000085295	4930430E12Rik	-0.551204	-0.928051	-0.678045	0.610975	0.598313	0.551204
ENSMUSG00000083754	Gm7803	-0.545742	-0.988619	-0.718318	0.567899	0.562976	0.545742
ENSMUSG00000022679	Mpv17l	-0.474698	-0.914332	-0.804072	0.64055	0.660377	0.474698
ENSMUSG00000074479	Gm10704	-0.494547	-0.887934	-0.783762	0.639856	0.645734	0.494547
ENSMUSG00000036890	Gtdc1	-0.490748	-0.859309	-0.788345	0.665506	0.679705	0.490748
ENSMUSG00000080972	Gm16061	-0.543152	-0.899793	-0.876314	0.754904	0.579184	0.543152
ENSMUSG00000037926	Ssh2	-0.555818	-0.923908	-0.883909	0.568432	0.632875	0.555818
ENSMUSG00000056537	Rlim	-0.426114	-0.82229	-1.00574	0.701675	0.557382	0.426114
ENSMUSG00000027508	Pag1	-0.470733	-0.893246	-1.05248	0.746756	0.495159	0.470733
ENSMUSG00000053877	Srcap	-0.514344	-0.90228	-1.00511	0.561776	0.571548	0.514344
ENSMUSG00000042121	Ssh1	-0.422627	-0.963896	-0.601315	0.422627	0.795848	0.51816
ENSMUSG00000033967	2310014L17Rik	-0.487666	-0.928531	-0.548831	0.487666	0.679481	0.58096
ENSMUSG00000027009	Itga4	-0.433725	-0.866451	-0.61524	0.433725	0.749905	0.4552
ENSMUSG00000022240	Ctnnd2	-0.515805	-0.980796	-0.576125	0.515805	0.761448	0.562945
ENSMUSG00000091176	Gm17678	-0.57101	-0.965856	-0.477677	0.477677	0.792704	0.571992
ENSMUSG00000029816	Gpnmb	-0.367543	-0.85602	-0.77783	0.517741	0.826712	0.367543
ENSMUSG00000027397	Slc20a1	-0.453442	-0.834668	-0.788937	0.453442	0.825668	0.480952
ENSMUSG00000084932	Gm15156	-0.390597	-1.00251	-0.735559	0.390597	0.839467	0.474199
ENSMUSG00000022914	Brwd1	-0.440905	-0.810486	-0.615565	0.605381	0.646187	0.440905
ENSMUSG00000072423	Psmb11	-0.513356	-0.824397	-0.529512	0.523909	0.608565	0.513356
ENSMUSG00000078091	Gm10912	-0.420764	-0.791594	-0.696328	0.576837	0.758772	0.420764
ENSMUSG00000005886	Ncoa2	-0.357141	-0.582365	-0.639636	0.357141	0.621524	0.468482
ENSMUSG00000026276	Sept2	-0.407558	-0.530908	-0.673126	0.420333	0.621388	0.407558
ENSMUSG00000025479	Cyp2e1	-0.415826	-0.506622	-0.686782	0.415826	0.520159	0.480336
ENSMUSG00000034832	Tet3	-0.41716	-0.574833	-0.741481	0.450732	0.640612	0.41716
ENSMUSG00000026775	Yme1l1	-0.47023	-0.474523	-0.658242	0.47023	0.552438	0.614817
ENSMUSG00000037426	Depdc5	-0.465914	-0.458011	-0.685836	0.458011	0.546369	0.611836
ENSMUSG00000033306	Lpp	-0.545125	-0.429786	-0.656949	0.429786	0.560498	0.514613
ENSMUSG00000070544	Top1	-0.459631	-0.436924	-0.557988	0.436924	0.553851	0.59526
ENSMUSG00000037210	Fam193a	-0.521363	-0.584367	-0.440604	0.440604	0.57272	0.475136
ENSMUSG00000078582	Hivep3	-0.527506	-0.48514	-0.458075	0.505513	0.575389	0.458075
ENSMUSG00000000085	Scmh1	-0.611648	-0.596152	-0.411514	0.456707	0.573999	0.411514
ENSMUSG00000027194	Ttc17	-0.475971	-0.694561	-0.463986	0.495208	0.489072	0.463986
ENSMUSG00000041229	Phf8	-0.499393	-0.579217	-0.512531	0.499393	0.587941	0.503147
ENSMUSG00000085240	Gm12119	-0.481061	-0.549042	-0.549042	0.481061	0.60969	0.511435
ENSMUSG00000048528	Nkx1-2	-0.534761	-0.525663	-0.484995	0.510856	0.628423	0.484995
ENSMUSG00000026135	Zfp142	-0.513565	-0.523773	-0.513421	0.586824	0.569936	0.513421
ENSMUSG00000020273	Papolg	-0.494543	-0.549995	-0.536288	0.566599	0.570276	0.494543
ENSMUSG00000082267	Gm12467	-0.578391	-0.578391	-0.4717	0.530595	0.561288	0.4717
ENSMUSG00000040760	Appl1	-0.527194	-0.454247	-0.467199	0.619108	0.642531	0.454247
ENSMUSG00000026616	Cr2	-0.474594	-0.457974	-0.508383	0.591669	0.604859	0.457974
ENSMUSG00000068876	Cgn	-0.458705	-0.58393	-0.549671	0.458705	0.581225	0.484951
ENSMUSG00000029206	Nsun7	-0.438427	-0.557137	-0.565493	0.438427	0.630855	0.469955
ENSMUSG00000086686	F630206G17Rik	-0.457968	-0.505935	-0.594608	0.457968	0.588568	0.488694
ENSMUSG00000057778	Cyb5d2	-0.486512	-0.513213	-0.559941	0.49571	0.526848	0.486512
ENSMUSG00000015134	Aldh1a3	-0.43104	-0.63932	-0.536166	0.43104	0.544396	0.52049
ENSMUSG00000073608	Gm6086	-0.455889	-0.489727	-0.526263	0.455889	0.686299	0.484703
ENSMUSG00000025243	Slc6a20b	-0.425815	-0.56605	-0.509357	0.425815	0.683275	0.448551
ENSMUSG00000058620	Adra2b	-0.45013	-0.536877	-0.559126	0.566722	0.45013	0.462154
ENSMUSG00000026761	Orc4	-0.407811	-0.557815	-0.567852	0.558237	0.512049	0.407811
ENSMUSG00000067336	Bmpr2	-0.374376	-0.57377	-0.636676	0.583931	0.510049	0.374376
ENSMUSG00000003119	Cdk12	-0.497477	-0.449196	-0.603303	0.561792	0.50317	0.449196
ENSMUSG00000031144	Syp	-0.534678	-0.444965	-0.653698	0.543074	0.485033	0.444965
ENSMUSG00000046417	Fam211a	-0.445993	-0.59979	-0.649663	0.609808	0.445993	0.457656
ENSMUSG00000071656	Lrrn4cl	-0.417116	-0.533931	-0.497888	0.67871	0.52084	0.417116
ENSMUSG00000050503	Fbxl22	-0.397275	-0.39971	-0.556816	0.685245	0.58998	0.397275
ENSMUSG00000082936	Gm16166	-0.478819	-0.619537	-0.550274	0.629211	0.478819	0.631004
ENSMUSG00000082311	Gm14791	-0.478181	-0.557176	-0.521615	0.715702	0.478181	0.640048
ENSMUSG00000081984	Dnajb3	-0.421644	-0.546904	-0.630244	0.664289	0.421644	0.654485
ENSMUSG00000078776	9530053A07Rik	-0.550045	-0.50373	-0.619769	0.606363	0.50373	0.5425
ENSMUSG00000085170	4930557C09Rik	-0.48928	-0.566326	-0.612295	0.58793	0.48928	0.585193
ENSMUSG00000021911	Parg	-0.472722	-0.514702	-0.601261	0.557914	0.472722	0.613892
ENSMUSG00000039167	Eltd1	-0.515594	-0.475377	-0.534761	0.615851	0.475377	0.713762
ENSMUSG00000020804	Aanat	-0.454472	-0.438212	-0.515001	0.719007	0.438212	0.689332
ENSMUSG00000084884	Gm12289	-0.520356	-0.545089	-0.559436	0.642996	0.554991	0.520356
ENSMUSG00000092467	Gm18360	-0.565533	-0.510444	-0.537101	0.629032	0.582091	0.510444
ENSMUSG00000087151	Gm14022	-0.550888	-0.435692	-0.636916	0.645747	0.587134	0.435692
ENSMUSG00000037370	Enpp1	-0.576392	-0.427684	-0.676881	0.606035	0.579875	0.427684
ENSMUSG00000029763	Exoc4	-0.625245	-0.446806	-0.667775	0.446806	0.612742	0.472286
ENSMUSG00000085667	Gm12992	-0.613801	-0.479781	-0.593955	0.529027	0.5771	0.479781
ENSMUSG00000031559	4930555F03Rik	-0.577451	-0.543913	-0.563331	0.543913	0.549343	0.558653
ENSMUSG00000013668	4933402N03Rik	-0.622437	-0.512244	-0.558056	0.546682	0.512244	0.593514
ENSMUSG00000037646	Vps13b	-0.665421	-0.541246	-0.530928	0.563191	0.572894	0.530928
ENSMUSG00000092268	Gm20540	-0.600762	-0.535192	-0.511477	0.587793	0.511477	0.675858
ENSMUSG00000083070	Gm13350	-0.646653	-0.500394	-0.646653	0.606689	0.500394	0.54431
ENSMUSG00000091318	Gm5415	-0.53486	-0.533947	-0.504409	0.607975	0.655831	0.504409
ENSMUSG00000039307	Hexdc	-0.511204	-0.508892	-0.504989	0.660818	0.718605	0.504989
ENSMUSG00000087374	Gm15457	-0.543994	-0.499557	-0.517201	0.716078	0.749105	0.499557
ENSMUSG00000019577	Pdk4	-0.433765	-0.496831	-0.483781	0.725572	0.766684	0.433765
ENSMUSG00000052353	9930013L23Rik	-0.452902	-0.520131	-0.457148	0.684371	0.700685	0.452902
ENSMUSG00000045968	5830403L16Rik	-0.394493	-0.54743	-0.534558	0.692712	0.743486	0.394493
ENSMUSG00000085565	Gm15721	-0.415561	-0.52707	-0.507984	0.630809	0.765182	0.415561
ENSMUSG00000066772	Obox3	-0.521029	-0.542286	-0.402034	0.678316	0.789602	0.402034
ENSMUSG00000038902	Pogz	-0.435276	-0.52722	-0.591427	0.549479	0.678071	0.435276
ENSMUSG00000022537	Tmem44	-0.391048	-0.555327	-0.601265	0.597595	0.688043	0.391048
ENSMUSG00000026034	Clk1	-0.438656	-0.57596	-0.490017	0.593238	0.718468	0.438656
ENSMUSG00000021057	Akap5	-0.44084	-0.618513	-0.453727	0.590347	0.678818	0.44084
ENSMUSG00000050010	Shisa3	-0.447355	-0.602242	-0.511623	0.572138	0.644662	0.447355
ENSMUSG00000027620	Rbm39	-0.384633	-0.649303	-0.506266	0.553756	0.642342	0.384633
ENSMUSG00000085851	4921518K17Rik	-0.408377	-0.605002	-0.565333	0.541555	0.636543	0.408377
ENSMUSG00000022208	Jph4	-0.434085	-0.595452	-0.610045	0.643482	0.575457	0.434085
ENSMUSG00000028403	Zdhhc21	-0.428289	-0.650938	-0.568488	0.60315	0.682286	0.428289
ENSMUSG00000021055	Esr2	-0.521543	-0.648907	-0.481028	0.598167	0.625358	0.481028
ENSMUSG00000040189	Ccdc114	-0.463042	-0.6238	-0.508134	0.519573	0.756776	0.463042
ENSMUSG00000028496	Mllt3	-0.438362	-0.782204	-0.512294	0.438362	0.588247	0.489702
ENSMUSG00000003847	Nfat5	-0.428743	-0.722652	-0.554938	0.486839	0.650395	0.428743
ENSMUSG00000042857	Gm9776	-0.416699	-0.738461	-0.641319	0.469296	0.584408	0.416699
ENSMUSG00000082279	Gm12870	-0.379748	-0.797551	-0.538148	0.592713	0.615378	0.379748
ENSMUSG00000001627	Ifrd1	-0.406438	-0.815869	-0.604631	0.50598	0.654496	0.406438
ENSMUSG00000082965	Gm6754	-0.474653	-0.747315	-0.432529	0.583121	0.637388	0.432529
ENSMUSG00000090188	Gm7418	-0.499236	-0.781736	-0.43599	0.563219	0.569958	0.43599
ENSMUSG00000063623	C230062I16Rik	-0.409946	-0.409183	-0.647224	0.559156	0.68392	0.409183
ENSMUSG00000070427	Il18bp	-0.482651	-0.363579	-0.651865	0.526028	0.68107	0.363579
ENSMUSG00000048938	Nr1h5	-0.502036	-0.392439	-0.650219	0.392439	0.679386	0.41865
ENSMUSG00000028780	Sema3c	-0.39868	-0.415217	-0.512061	0.50513	0.774757	0.39868
ENSMUSG00000041482	Piezo2	-0.458888	-0.406337	-0.501674	0.550796	0.740883	0.406337
ENSMUSG00000001333	Sync	-0.438652	-0.428737	-0.431005	0.609296	0.680629	0.428737
ENSMUSG00000074651	Mcidas	-0.403344	-0.387747	-0.523176	0.725691	0.772408	0.387747
ENSMUSG00000078164		-0.374568	-0.478553	-0.505448	0.726887	0.747648	0.374568
ENSMUSG00000021553	Slc28a3	-0.418564	-0.506257	-0.421457	0.702466	0.697154	0.418564
ENSMUSG00000078902	Gm14443	-0.44967	-0.382607	-0.467043	0.679036	0.754675	0.382607
ENSMUSG00000025408	Ddit3	-0.47923	-0.344259	-0.490793	0.660295	0.775777	0.344259
ENSMUSG00000032842	Abcc10	-0.485817	-0.370639	-0.439533	0.634046	0.737471	0.370639
ENSMUSG00000044033	Ccdc141	-0.444082	-0.424556	-0.420917	0.682782	0.78809	0.420917
ENSMUSG00000085284	Gm16189	-0.45052	-0.438721	-0.494267	0.764102	0.587543	0.438721
ENSMUSG00000089628	Gm9727	-0.417399	-0.417399	-0.417399	0.758937	0.679821	0.417399
ENSMUSG00000042298	Ttc19	-0.378944	-0.746848	-0.388039	0.610076	0.721445	0.378944
ENSMUSG00000059439	Bcas3	-0.351114	-0.659274	-0.460168	0.633996	0.683104	0.351114
ENSMUSG00000031309	Rps6ka3	-0.425761	-0.634135	-0.399901	0.606162	0.720168	0.399901
ENSMUSG00000085084	4930570G19Rik	-0.500891	-0.623557	-0.355554	0.657725	0.602248	0.355554
ENSMUSG00000037573	Tob1	-0.337313	-0.660707	-0.321624	0.689315	0.778151	0.321624
ENSMUSG00000026289	Atg16l1	-0.356271	-0.625326	-0.329512	0.653291	0.763302	0.329512
ENSMUSG00000002489	Tiam1	-0.461854	-0.584533	-0.330445	0.658308	0.740631	0.330445
ENSMUSG00000057715	A830018L16Rik	-0.322576	-0.578251	-0.391851	0.781623	0.759927	0.322576
ENSMUSG00000080303	Gm12419	-0.348909	-0.706745	-0.38347	0.348909	0.767769	0.585966
ENSMUSG00000027217	Tspan18	-0.44432	-0.666982	-0.434026	0.434026	0.670817	0.55669
ENSMUSG00000035594	Chrna5	-0.477594	-0.531229	-0.423072	0.423072	0.766733	0.426928
ENSMUSG00000087528	9830144P21Rik	-0.46825	-0.627847	-0.40256	0.40256	0.710557	0.413535
ENSMUSG00000081807	Gm14849	-0.350051	-0.646328	-0.437567	0.477013	0.764762	0.350051
ENSMUSG00000067276	Capn6	-0.405278	-0.643937	-0.418573	0.503543	0.831123	0.405278
ENSMUSG00000086743	Hnrnpa1l2-ps	-0.376631	-0.614286	-0.452543	0.566826	0.869183	0.376631
ENSMUSG00000037239	Spred3	-0.485484	-0.637931	-0.421733	0.451242	0.796883	0.421733
ENSMUSG00000070298	Trcg1	-0.390844	-0.549089	-0.518653	0.749596	0.676717	0.390844
ENSMUSG00000047237	Fbxw21	-0.433978	-0.544837	-0.535967	0.796565	0.589081	0.433978
ENSMUSG00000082529	Gm11199	-0.452476	-0.424245	-0.558631	0.789686	0.661928	0.424245
ENSMUSG00000036502	Tmem255a	-0.443659	-0.4996	-0.521327	0.836591	0.711489	0.443659
ENSMUSG00000020070	Rufy2	-0.339034	-0.499174	-0.643566	0.777981	0.793261	0.339034
ENSMUSG00000089818	Gm15950	-0.383141	-0.553748	-0.749329	0.709131	0.632955	0.383141
ENSMUSG00000027438	Napb	-0.388527	-0.556594	-0.652408	0.646206	0.758925	0.388527
ENSMUSG00000005610	Eif4g2	-0.463435	-0.623709	-0.654028	0.814328	0.601846	0.463435
ENSMUSG00000074508	Gm10706	-0.473764	-0.61375	-0.63024	0.712219	0.621266	0.473764
ENSMUSG00000013663	Pten	-0.455482	-0.726122	-0.523098	0.747103	0.576959	0.455482
ENSMUSG00000028649	Macf1	-0.453841	-0.660213	-0.535269	0.726734	0.555811	0.453841
ENSMUSG00000044359	P2ry4	-0.482727	-0.637709	-0.604026	0.77905	0.501475	0.482727
ENSMUSG00000058446	Znrf2	-0.613323	-0.56442	-0.505583	0.790632	0.519143	0.505583
ENSMUSG00000040467	4921522P10Rik	-0.544708	-0.534644	-0.518523	0.861477	0.547541	0.518523
ENSMUSG00000083771	Gm15988	-0.504534	-0.504534	-0.504534	0.793726	0.600581	0.504534
ENSMUSG00000034587	8430429K09Rik	-0.594108	-0.623898	-0.506118	0.734181	0.506118	0.570305
ENSMUSG00000039375	Wdr17	-0.583988	-0.43361	-0.533213	0.813501	0.43361	0.528082
ENSMUSG00000031382	Asb11	-0.572929	-0.477556	-0.489647	0.841959	0.477556	0.615244
ENSMUSG00000032342	Mto1	-0.629029	-0.409929	-0.66511	0.801175	0.549865	0.409929
ENSMUSG00000067297	2010002M12Rik	-0.771914	-0.427206	-0.399822	0.399822	0.704604	0.62388
ENSMUSG00000027506	Tpd52	-0.728891	-0.448592	-0.4086	0.4086	0.727563	0.60424
ENSMUSG00000029992	Gfpt1	-0.735971	-0.365709	-0.519969	0.365709	0.787535	0.484809
ENSMUSG00000032092	Mpzl2	-0.74662	-0.413684	-0.562055	0.486016	0.665066	0.413684
ENSMUSG00000021877	Arf4	-0.765834	-0.418637	-0.554761	0.418637	0.747384	0.441225
ENSMUSG00000086451	4933431K23Rik	-0.633194	-0.543629	-0.406988	0.406988	0.871747	0.542394
ENSMUSG00000037458	Azin1	-0.530852	-0.480798	-0.492805	0.480798	0.692145	0.554818
ENSMUSG00000046311	Zfp62	-0.55871	-0.450677	-0.543668	0.450677	0.656223	0.606612
ENSMUSG00000073739	Gm16287	-0.620208	-0.445457	-0.623567	0.445457	0.725524	0.526589
ENSMUSG00000027281	Slx4ip	-0.664841	-0.460503	-0.553641	0.460503	0.579658	0.650863
ENSMUSG00000028391	Wdr31	-0.656388	-0.586021	-0.474951	0.474951	0.679385	0.476244
ENSMUSG00000034998	Foxn2	-0.646565	-0.564224	-0.443705	0.479611	0.719935	0.443705
ENSMUSG00000067835	Gm14661	-0.648468	-0.485476	-0.469186	0.596137	0.656805	0.469186
ENSMUSG00000029104	Htt	-0.669843	-0.437009	-0.456662	0.437009	0.705495	0.481328
ENSMUSG00000026349	Ccnt2	-0.567249	-0.437002	-0.530803	0.437002	0.708917	0.472612
ENSMUSG00000022443	Myh9	-0.561568	-0.416974	-0.45141	0.416974	0.706206	0.483814
ENSMUSG00000054450	Gm9945	-0.525671	-0.422227	-0.441143	0.422227	0.785751	0.529969
ENSMUSG00000025219	Fgf8	-0.555835	-0.426176	-0.576815	0.492329	0.795396	0.426176
ENSMUSG00000028457	Atp8b5	-0.51302	-0.432815	-0.482943	0.577834	0.816477	0.432815
ENSMUSG00000015837	Sqstm1	-0.511131	-0.425905	-0.437387	0.55749	0.907189	0.425905
ENSMUSG00000052520	Cyp2j5	-0.458322	-0.461208	-0.524037	0.458322	0.904084	0.526081
ENSMUSG00000037636	Slc25a43	-0.813372	-0.424659	-0.579027	0.628311	0.535492	0.424659
ENSMUSG00000033498	Strc	-0.7126	-0.453513	-0.492337	0.774561	0.509894	0.453513
ENSMUSG00000083606	Gm15916	-0.720346	-0.464796	-0.508072	0.535143	0.488744	0.464796
ENSMUSG00000083569	Gm13666	-0.722148	-0.686269	-0.382131	0.661525	0.541352	0.382131
ENSMUSG00000087165	2010001A14Rik	-0.825046	-0.550393	-0.400973	0.536066	0.65099	0.400973
ENSMUSG00000044633	B530045E10Rik	-0.411732	-0.391111	-0.403855	0.668238	0.957936	0.391111
ENSMUSG00000031665	Sall1	-0.354046	-0.458319	-0.381399	0.670477	0.871111	0.354046
ENSMUSG00000070883	Ccdc173	-0.425715	-0.351628	-0.503229	0.513716	0.890745	0.351628
ENSMUSG00000086157	Gm14643	-0.411721	-0.45432	-0.342711	0.47951	1.01585	0.342711
ENSMUSG00000087163	Gm16230	-0.516524	-0.269446	-0.557516	0.569758	1.03629	0.269446
ENSMUSG00000069721	Krtap3-2	-0.40658	-0.320324	-0.40658	0.811216	0.80394	0.320324
[truncated: 1,123 more rows]

## Sheet: GSEA Top TFT enrichments
Supplementary Table 1. GSEA Analysis of differentially expressed genes from RNA-sequencing of c-Kit+ miR-196b-/-Dnmt3a+/-Flt3ITD AML versus Dnmt3a+/-Flt3ITD AML.
Top 20 transcription factor target gene set enrichments in miR-196b-/-Dnmt3a+/-Flt3ITD AML.								GSEA pre-ranked gene list
Gene Set Name	Enrichment Score (ES)	Normalized Enrichment Score (NES)	NOM p-val	FDR q-val				Symbol	Avg. fold change in miR-196b-/-/Dnmt3a+/-Flt3ITD vs Dnmt3a+/-Flt3ITD AML	Adj. p-value	Ranking Metric
KRCTCNNNNMANAGC_UNKNOWN	0.769925	2.14434	0	0				Grip2	24.7183	2.88044e-05	4.54054
PAX4_02	0.57058	1.89942	0	0.00187293				Hist1h3c	180.915	3.73441e-05	4.42778
CEBPB_02	0.556351	1.87944	0	0.00156242				Hist1h2bf	162.566	3.73441e-05	4.42778
TTTNNANAGCYR_UNKNOWN	0.596807	1.872	0	0.00140658				Hist2h3b	428.779	6.74314e-05	4.17114
MEIS1AHOXA9_01	0.59051	1.86823	0	0.00149904				Hist1h2af	352.943	6.74314e-05	4.17114
STAT5A_04	0.548297	1.83368	0	0.00218636				Hist1h4k	314.525	6.74314e-05	4.17114
FREAC4_01	0.568249	1.83178	0	0.00200817				Hist2h3c2	290.485	6.74314e-05	4.17114
OCT1_04	0.541383	1.8037	0	0.00292419				Gm16100	5.83998	6.74314e-05	4.17114
OCT1_06	0.534576	1.79968	0	0.00270349				Hist1h4b	68.8904	7.17739e-05	4.14403
CRX_Q4	0.539226	1.79677	0	0.0029035				Hist1h2ae	32.0688	7.17739e-05	4.14403
CDX2_Q5	0.537444	1.79201	0	0.00307018				Gm7808	388.909	7.75557e-05	4.11039
HNF1_Q6	0.527988	1.76557	0	0.00531886				Gm16167	4.67692	7.80116e-05	4.10784
RNCTGNYNRNCTGNY_UNKNOWN	0.598155	1.76308	0.00119048	0.00527009				Ccdc107	63.4446	8.35199e-05	4.07821
CEBP_Q2_01	0.519133	1.76202	0	0.00496098				Gm12401	7.37251	9.04209e-05	4.04373
S8_01	0.531199	1.7585	0	0.00487998				Bglap3	5.03366	9.04209e-05	4.04373
WGTTNNNNNAAA_UNKNOWN	0.507876	1.75818	0	0.00457498				B3galt2	4.92497	9.04209e-05	4.04373
HLF_01	0.5151	1.75135	0	0.00474852				Hist1h3b	318.378	0.000102387	3.98975
E4BP4_01	0.518062	1.74716	0	0.00463995				Zfp457	16.3935	0.000102387	3.98975
OCT1_01	0.522764	1.74708	0	0.00439574				E030030I06Rik	8.79098	0.000102387	3.98975
PAX8_01	0.657549	1.74695	0.00387097	0.00417595				Gm15249	6.10147	0.000112269	3.94974
								Kctd4	4.41864	0.000113712	3.9442
								Gm9800	20.5512	0.000114468	3.94131
								B230319C09Rik	11.1121	0.000117176	3.93116
								Gm14636	23.5704	0.0001179	3.92849
								Hist2h4	75.7915	0.000121828	3.91425
								4632427E13Rik	9.31748	0.000129611	3.88736
								Nkain3	8.60712	0.000129611	3.88736
								Snhg11	7.04022	0.000133914	3.87317
								Gm12064	17.1681	0.000134952	3.86982
								Gm2531	11.0497	0.000134952	3.86982
								Gm11226	6.87171	0.000142336	3.84668
								Igf2bp1	6.60726	0.000145816	3.8362
								A830082K12Rik	4.68501	0.000145816	3.8362
								4933427J07Rik	8.63177	0.000153684	3.81337
								Paqr3	6.20862	0.000153684	3.81337
								Rps2-ps9	5.38989	0.000153684	3.81337
								Hist1h3h	189.528	0.000159546	3.79711
								Gm16150	13.4532	0.000159546	3.79711
								Gm16722	8.05381	0.000159546	3.79711
								Gm15614	7.17767	0.000159546	3.79711
								Gm15791	5.29727	0.000159546	3.79711
								Gm16222	4.31112	0.000159546	3.79711
								Gm15261	4.26402	0.000159546	3.79711
								Cxcr6	3.49862	0.000159546	3.79711
								Hist2h2ac	105.648	0.000160023	3.79582
								Gm17089	8.75991	0.000160023	3.79582
								Uchl4	7.29005	0.000160023	3.79582
								4931428L18Rik	6.32891	0.000160023	3.79582
								Gm12333	4.54817	0.000160023	3.79582
								Hist1h3f	278.904	0.000161724	3.79123
								Gm16151	11.9332	0.000161724	3.79123
								Gm15039	11.1173	0.000161724	3.79123
								Gm13314	10.1125	0.000161724	3.79123
								Gm15409	6.2859	0.000161724	3.79123
								Zmat1	6.157	0.000161724	3.79123
								Ces2b	5.96041	0.000161724	3.79123
								Gm17420	10.7695	0.000162985	3.78785
								Gm17132	8.30927	0.000163178	3.78734
								Gm9085	3.23874	0.000163178	3.78734
								C330021F23Rik	8.3252	0.00016795	3.77482
								Gm6397	5.77851	0.000173035	3.76187
								Hist3h2a	19.5816	0.000175618	3.75543
								4930403D09Rik	8.87285	0.000175618	3.75543
								Gm15530	7.98156	0.000175618	3.75543
								Gm16300	7.04827	0.000175618	3.75543
								Gm12042	6.26615	0.000175618	3.75543
								Dnahc17	5.27238	0.000175618	3.75543
								Gm15971	34.7652	0.000176018	3.75444
								Gm5526	10.4806	0.000176018	3.75444
								Hist1h2ab	198.75	0.000179095	3.74692
								Hist1h2bj	28.4646	0.000179095	3.74692
								Gm17528	16.4098	0.000179095	3.74692
								Psca	3.70311	0.000179095	3.74692
								A230004M16Rik	7.45092	0.00018083	3.74273
								Gm20469	6.55926	0.00018083	3.74273
								Gm7805	6.27126	0.00018083	3.74273
								Gm5607	5.33793	0.00018083	3.74273
								Gm12844	3.56502	0.00018083	3.74273
								Lrrc4	11.2922	0.00018207	3.73976
								Pln	4.85002	0.00018207	3.73976
								Gm15712	4.10303	0.000182145	3.73958
								Gm15962	8.93102	0.000185832	3.73088
								4930511M11Rik	8.14568	0.000185832	3.73088
								Gm13787	7.42005	0.000185832	3.73088
								Gm11712	7.3158	0.000185832	3.73088
								Gm14488	2.79906	0.000185832	3.73088
								Gm11737	11.1023	0.000188711	3.7242
								Eva1c	7.80935	0.000188711	3.7242
								Tesc	7.80846	0.000188711	3.7242
								Veph1	4.94412	0.000188711	3.7242
								Hist1h4h	191.061	0.000189031	3.72347
								Gm14673	17.5915	0.000189031	3.72347
								Gm15599	8.87559	0.000189031	3.72347
								4930512M02Rik	7.31148	0.000189031	3.72347
								1700095J07Rik	5.25739	0.000189031	3.72347
								Pnpla3	3.05091	0.000189031	3.72347
								4930594C11Rik	3.0281	0.000189031	3.72347
								Gm13312	7.02347	0.000190255	3.72066
								C530030P08Rik	12.2194	0.000191422	3.71801
								Gm15342	3.72181	0.000191422	3.71801
								Gm13829	17.88	0.000192975	3.7145
								Gm14735	5.61319	0.000192975	3.7145
								Mgat4c	5.34139	0.000192975	3.7145
								Hist1h2ag	55.6456	0.000195634	3.70855
								0610012D04Rik	9.42513	0.000195634	3.70855
								2700068H02Rik	3.9005	0.000195634	3.70855
								Hist1h4a	283.572	0.000196613	3.70639
								D330041H03Rik	20.3932	0.000196613	3.70639
								2010320O07Rik	10.1949	0.000196613	3.70639
								Fau	6.79909	0.000196613	3.70639
								Gm10576	6.64057	0.000196613	3.70639
								Fgd4	5.423	0.000196613	3.70639
								9130230L23Rik	4.67323	0.000196613	3.70639
								Pum2	4.14379	0.000196613	3.70639
								9530056K15Rik	3.25939	0.000196613	3.70639
								Onecut3	2.87416	0.000196613	3.70639
								2310050B05Rik	2.78755	0.00019919	3.70073
								Gm12207	6.21051	0.000199839	3.69932
								Hist1h4d	232.517	0.000200311	3.6983
								C030005K06Rik	11.3302	0.000200311	3.6983
								Acss3	9.40079	0.000200311	3.6983
								Styk1	9.16394	0.000200311	3.6983
								Gm13707	5.05742	0.000200311	3.6983
								Gm6802	4.93258	0.000200311	3.6983
								Gm2058	3.21931	0.000200311	3.6983
								Fam45a	2.48578	0.000200311	3.6983
								AB041803	23.412	0.000200881	3.69706
								Gm20432	18.2953	0.000200881	3.69706
								Fam196b	17.5452	0.000200881	3.69706
								9530072K05Rik	9.18288	0.000200881	3.69706
								1700082M22Rik	8.92513	0.000200881	3.69706
								Gm13613	8.70937	0.000200881	3.69706
								Airn	8.39815	0.000200881	3.69706
								Gm17036	7.90636	0.000200881	3.69706
								Gm12280	5.99745	0.000200881	3.69706
								Gm15372	5.78906	0.000200881	3.69706
								Gm13548	5.38438	0.000200881	3.69706
								Gm11365	4.69664	0.000200881	3.69706
								Eaf2	3.73517	0.000200881	3.69706
								Gm13824	3.53969	0.000200881	3.69706
								Gm16493	2.85468	0.000200881	3.69706
								Zfp248	2.52488	0.000200881	3.69706
								Mesp2	5.36434	0.00020107	3.69665
								Gm7809	5.59195	0.000203132	3.69222
								Hist1h2ah	124.495	0.000204479	3.68935
								Hist1h3g	56.3596	0.000204479	3.68935
								2410024N13Rik	8.49179	0.000204479	3.68935
								Gm13570	7.59599	0.000204479	3.68935
								Nox4	5.75782	0.000204479	3.68935
								Cyp2j13	2.86052	0.000204479	3.68935
								Prpmp5	2.65273	0.000204479	3.68935
								Ybey	2.62531	0.000204479	3.68935
								Gm13185	12.2098	0.000204522	3.68926
								Tmem184a	3.55141	0.000205176	3.68787
								Gm10157	45.3145	0.00021343	3.67074
								Cpa6	5.91256	0.00021343	3.67074
								Gm16552	4.32975	0.00021343	3.67074
								Gm16117	4.1666	0.00021343	3.67074
								Gm13574	22.5408	0.000213504	3.67059
								Gm15535	13.6101	0.000213504	3.67059
								Angpt2	8.55894	0.000213504	3.67059
								Gm17555	7.22325	0.000213504	3.67059
								Ccdc60	6.37431	0.000213504	3.67059
								Slc25a2	5.29756	0.000213504	3.67059
								Gm15074	4.87308	0.000213504	3.67059
								Slc22a19	3.79697	0.000213504	3.67059
								Gm12303	3.47414	0.000213504	3.67059
								Cdkal1	3.0981	0.000213504	3.67059
								Tmprss11bnl	3.08984	0.000213504	3.67059
								Gm16579	2.78194	0.000213504	3.67059
								Hist1h4f	231.249	0.000213531	3.67054
								Gm10490	7.48182	0.000213531	3.67054
								Gm16126	6.32402	0.000213531	3.67054
								Gm13898	3.85117	0.000213531	3.67054
								Gm11646	6.54766	0.000216054	3.66544
								Mmp12	4.57775	0.000216054	3.66544
								Gm14740	4.2408	0.000216054	3.66544
								Scara5	3.63742	0.000216054	3.66544
								Gm2245	2.90687	0.000216054	3.66544
								Prss55	14.355	0.000217438	3.66267
								Gm9844	7.81028	0.000219791	3.65799
								1700095J12Rik	4.0112	0.000219791	3.65799
								1700071G01Rik	6.72454	0.00022016	3.65726
								Gm12033	10.1727	0.000221573	3.65448
								4930442H23Rik	4.35283	0.000221573	3.65448
								AY036118	53.755	0.000221634	3.65436
								Opcml	5.53621	0.000221634	3.65436
								1810008B01Rik	3.5399	0.000221634	3.65436
								Col17a1	2.80882	0.000221634	3.65436
								Egfr	3.24321	0.000225293	3.64725
								B020018G12Rik	6.09347	0.000225823	3.64623
								Gm16152	12.4432	0.000226954	3.64406
								4933424L21Rik	4.28856	0.000226954	3.64406
								Gm9874	10.1225	0.00022739	3.64323
								Gm16599	9.43107	0.00022739	3.64323
								Gm17131	6.77448	0.00022739	3.64323
								B130006D01Rik	5.17437	0.00022739	3.64323
								Gm11613	2.9797	0.00022739	3.64323
								Hist1h4n	116.73	0.000227808	3.64243
								Hist1h2bk	62.7906	0.000227808	3.64243
								Gm15466	8.50042	0.000227808	3.64243
								Gm15825	6.08001	0.000227808	3.64243
								Gm5464	4.03861	0.000227808	3.64243
								Tmem150c	2.97825	0.000227808	3.64243
								D830014E11Rik	2.38545	0.000227808	3.64243
								Phxr4	6.7817	0.000227886	3.64228
								Grk1	5.02258	0.000227886	3.64228
								Gngt1	3.84472	0.000227886	3.64228
								Cdh3	3.48395	0.000227886	3.64228
								Gm15774	2.79445	0.000227886	3.64228
								Gm14051	2.48559	0.000227886	3.64228
								Adra1a	2.33371	0.000227886	3.64228
								Gm16588	14.9092	0.00022832	3.64146
								Gm10032	2.41767	0.000229953	3.63836
								Gm14212	8.856	0.000230208	3.63788
								Gm10999	5.84406	0.000230208	3.63788
								Gm15982	5.22893	0.000230208	3.63788
								Angptl7	4.96495	0.000230208	3.63788
								4930469K13Rik	4.7893	0.000230208	3.63788
								Gm16249	4.10372	0.000230208	3.63788
								Zbtb8b	3.62791	0.000230208	3.63788
								Mbd5	3.3708	0.000230208	3.63788
								Gm16741	2.8908	0.000230208	3.63788
								4930555F03Rik	2.16175	0.000230208	3.63788
								Gm15623	4.0847	0.000230222	3.63785
								Gm20407	5.99732	0.000231571	3.63532
								Ptp4a1	3.76973	0.000232496	3.63358
								Gm15990	2.3173	0.000236089	3.62692
								Gm10186	5.57729	0.000236991	3.62527
								Bend6	4.76747	0.000236991	3.62527
								Gtf2a1	3.63312	0.000236991	3.62527
								Gm16575	8.36431	0.000237293	3.62472
								Hist1h1b	57.7355	0.000239637	3.62045
								Gm17137	3.39562	0.000239798	3.62015
								Hist1h2bh	58.3883	0.000240946	3.61808
								Gm4117	5.11076	0.000240946	3.61808
								Gm10134	9.06481	0.000243079	3.61425
								Hist3h2bb-ps	43.9931	0.000243256	3.61394
								Gm11870	4.47617	0.000243256	3.61394
								4933413L06Rik	4.84035	0.000243756	3.61304
								Vcp-rs	3.12116	0.000243756	3.61304
								Hist1h3e	175.281	0.00024631	3.60852
								Gm16044	4.97423	0.00024631	3.60852
								Rpl30-ps3	14.9778	0.000247431	3.60655
								Gm10056	8.83955	0.000247431	3.60655
								Gm8809	6.48432	0.000247431	3.60655
								1700110K17Rik	4.08861	0.000247431	3.60655
								Slc25a18	5.00826	0.000247782	3.60593
								Csf2	4.91148	0.000247782	3.60593
								Gm15663	3.97832	0.000247782	3.60593
								Zfp30	3.1008	0.000247782	3.60593
								Gm15596	3.07819	0.000247782	3.60593
								Rngtt	2.6604	0.000247782	3.60593
								Leprel1	5.71979	0.000250134	3.60183
								Rag2	3.65042	0.000259596	3.5857
								Gm14204	4.81174	0.000260565	3.58408
								Gm12102	3.6068	0.000260837	3.58363
								E030042O20Rik	2.74157	0.000260837	3.58363
								Zfp488	4.85822	0.000261573	3.58241
								Gm6611	5.15702	0.000262113	3.58151
								Chrna2	3.43342	0.000262113	3.58151
								Agtpbp1	3.25534	0.000262113	3.58151
								Tcf20	2.9849	0.000262113	3.58151
								Gm13105	2.45726	0.000262113	3.58151
								Gm16060	7.58361	0.000263139	3.57981
								Gm15036	6.02808	0.000263139	3.57981
								Gm20404	8.74477	0.000269795	3.56897
								Svep1	6.48612	0.000269795	3.56897
								Apod	2.58335	0.000269795	3.56897
								Gm13171	18.3731	0.000270142	3.56841
								Gm20449	2.86113	0.000273397	3.56321
								Wt1	2.37452	0.000273397	3.56321
								Gm2178	10.0469	0.000275477	3.55992
								Hist1h4c	107.713	0.00027923	3.55404
								Hist2h2ab	25.1805	0.00027923	3.55404
								Hist1h2al	17.8131	0.00027923	3.55404
								Gm17088	11.2257	0.00027923	3.55404
								Gm13977	8.35973	0.00027923	3.55404
								Tex13	8.29729	0.00027923	3.55404
								Oxt	6.63072	0.00027923	3.55404
								BC089491	6.47501	0.00027923	3.55404
								Vmn1r58	5.50028	0.00027923	3.55404
								Gcnt7	5.45237	0.00027923	3.55404
								Gm11714	4.96286	0.00027923	3.55404
								Gm15368	4.89517	0.00027923	3.55404
								Slc7a11	4.76092	0.00027923	3.55404
								Sh3gl2	4.54439	0.00027923	3.55404
								Gm6665	4.51927	0.00027923	3.55404
								4732440D04Rik	4.41488	0.00027923	3.55404
								Nron	4.41242	0.00027923	3.55404
								Gm14077	4.25749	0.00027923	3.55404
								Gm12200	4.20716	0.00027923	3.55404
								Nexn	4.03831	0.00027923	3.55404
								1700034H15Rik	3.37722	0.00027923	3.55404
								Gm14976	3.12211	0.00027923	3.55404
								Gm14471	2.95135	0.00027923	3.55404
								Gm15731	2.66664	0.00027923	3.55404
								Pla2g4e	2.6367	0.00027923	3.55404
								Zfp142	2.10475	0.00027923	3.55404
								Gm16331	19.5051	0.000280836	3.55155
								Gm10631	11.0765	0.000280836	3.55155
								Gm11052	4.6671	0.000280836	3.55155
								Gm15376	3.77427	0.000280836	3.55155
								Pde6h	3.61881	0.000280836	3.55155
								A830010M20Rik	4.94212	0.000284062	3.54659
								Mysm1	3.07215	0.00028416	3.54644
								Gm12784	4.20403	0.000286123	3.54345
								Slc38a11	3.17001	0.000287589	3.54123
								Ctrc	12.7247	0.000288337	3.5401
								Gm13317	4.17708	0.000288337	3.5401
								Gm10166	11.0929	0.000289645	3.53813
								Ugt1a5	4.5687	0.000289645	3.53813
								2700073G19Rik	8.03086	0.00029333	3.53264
								Astl	2.91171	0.00029333	3.53264
								Gm15878	7.83796	0.000293904	3.53179
								Gm12227	6.09729	0.00030252	3.51925
								Gm16125	6.76093	0.000303702	3.51755
								Diap2	2.76106	0.000303702	3.51755
								4933426K07Rik	7.19472	0.000305417	3.51511
								Gm16580	4.50841	0.000307432	3.51225
								Cd200r2	4.61314	0.000307909	3.51158
								Rdh1	4.66398	0.000309078	3.50993
								Tmprss11d	2.86675	0.0003092	3.50976
								Gm12774	8.48803	0.000309486	3.50936
								Gm13939	2.97548	0.000309486	3.50936
								Herc1	2.31023	0.000309486	3.50936
								B230216N24Rik	7.03899	0.000311747	3.5062
								Gm9961	6.15455	0.000314003	3.50307
								Gm13634	8.51186	0.000314054	3.503
								AU040972	7.14322	0.000314054	3.503
								Slc24a4	2.66133	0.000314552	3.50231
								Gm16349	3.43533	0.000314742	3.50205
								Gm10548	2.32353	0.00031543	3.5011
								Gm14377	4.21319	0.000319248	3.49587
								Hist1h1d	41.2638	0.00032099	3.49351
								5430427M07Rik	16.3382	0.00032099	3.49351
								Gm14239	6.68938	0.000322412	3.49159
								Papolg	2.10052	0.000322412	3.49159
								Gm16147	12.402	0.000325422	3.48755
								Tulp1	4.016	0.000325422	3.48755
								Gm14869	7.12666	0.00032543	3.48754
								4930451C15Rik	3.93603	0.00032543	3.48754
								6330409D20Rik	3.79825	0.00032543	3.48754
								Gla	6.02881	0.000328259	3.48378
								Ap3b2	5.58826	0.000328259	3.48378
								Gm4279	4.28415	0.000328259	3.48378
								2610024D14Rik	41.7454	0.000328747	3.48314
								Necab1	5.48065	0.000328747	3.48314
								Skint4	4.86841	0.000328747	3.48314
								Gm7008	3.01742	0.000328747	3.48314
								Gm15759	2.91929	0.000328747	3.48314
								Gm15880	2.41068	0.000328747	3.48314
								Cyb5d2	2.03202	0.000328747	3.48314
								Gm12363	7.39633	0.000329038	3.48275
								Gm13972	3.25463	0.000329038	3.48275
								Hist1h2ba	6.42178	0.000330377	3.48099
								Zfp300	3.49632	0.000330377	3.48099
								Gm12529	36.2492	0.000332543	3.47815
								8430403D17Rik	8.49533	0.000332543	3.47815
								H60b	6.9975	0.000332543	3.47815
								Gm15739	5.83329	0.000332543	3.47815
								Gm16288	5.68122	0.000332543	3.47815
								Gm16353	5.47904	0.000332543	3.47815
								Grk4	5.42044	0.000332543	3.47815
								Upb1	4.1429	0.000332543	3.47815
								Gm13535	3.58431	0.000332543	3.47815
								Wbscr25	3.49268	0.000332543	3.47815
								Emc9	2.77212	0.000332543	3.47815
								Vmn1r65	2.75904	0.000332543	3.47815
								Gm12289	2.16506	0.000332543	3.47815
								Gm18360	2.16077	0.000332543	3.47815
								Gm14524	3.59694	0.000333732	3.4766
								Gm12744	10.323	0.000339732	3.46886
								4933421O10Rik	3.1032	0.000341902	3.4661
								Gm16315	6.81975	0.000344432	3.4629
								Caps2	5.39337	0.000344432	3.4629
								Rpl23a-ps2	4.05341	0.000344432	3.4629
								Gm11559	2.81643	0.000344432	3.4629
								4933402N03Rik	2.16604	0.000344432	3.4629
								Figf	7.14929	0.000346054	3.46086
								Gm6211	5.98479	0.000349899	3.45606
								Hsd3b2	4.73975	0.000352226	3.45318
								Ankrd12	2.45762	0.000352226	3.45318
								Hist1h2be	26.136	0.000356981	3.44736
								Gm6733	2.39302	0.000357067	3.44725
								Gm10025	5.90097	0.00035768	3.44651
								Gm13786	8.99152	0.000358871	3.44506
								Gm15894	2.72694	0.000362366	3.44085
								Bbs5	3.56308	0.000362551	3.44063
								Gm14049	3.33986	0.000362551	3.44063
								Hist1h1e	89.3171	0.000362771	3.44037
								Gm13827	10.1562	0.00036293	3.44018
								Fli1	2.45714	0.00036293	3.44018
								Abca8b	2.38379	0.000363851	3.43908
								Chst3	1.97802	0.000363851	3.43908
								Gm15369	15.3476	0.00036676	3.43562
								4930511M06Rik	6.85424	0.00036676	3.43562
								Zbtb20	8.4608	0.000367541	3.43469
								Gm15499	7.51517	0.000367541	3.43469
								Prokr2	5.63436	0.000367541	3.43469
								Gm15459	5.28552	0.000367541	3.43469
								Gm15978	7.11648	0.000369399	3.4325
								Gm13919	4.11852	0.000370146	3.43163
								Mbtd1	2.2995	0.000370146	3.43163
								Gata4	7.72599	0.000370175	3.43159
								Vps13b	2.19599	0.000370175	3.43159
								4930465K10Rik	7.20576	0.000370593	3.4311
								Gm6043	2.60054	0.000373313	3.42793
								Dpysl2	10.042	0.000385461	3.41402
								Gm11869	7.61431	0.000385809	3.41363
								Phf8	2.08571	0.000385809	3.41363
								Gm13038	10.9326	0.000386508	3.41284
								Gm16118	8.44301	0.000386508	3.41284
								1700110I01Rik	3.60917	0.000386508	3.41284
								Gm11805	24.7563	0.000387079	3.4122
								Gm16725	3.6467	0.000387079	3.4122
								Gm15820	4.34461	0.000387451	3.41178
								Gm7580	21.5642	0.000393054	3.40555
								4732465J04Rik	6.71235	0.000393054	3.40555
								Aldh1l2	6.24708	0.000393054	3.40555
								Gm16549	6.17163	0.000393054	3.40555
								Gm15797	4.5123	0.000393054	3.40555
								Gm2735	6.9251	0.00039339	3.40518
								Eif4e1b	6.38411	0.00039339	3.40518
								Gm15527	5.29258	0.00039339	3.40518
								Plekhd1	3.97887	0.00039339	3.40518
								Pnrc1	3.96183	0.00039339	3.40518
								Gm17218	3.46347	0.00039339	3.40518
								Gm12296	3.44387	0.00039339	3.40518
								4931406B18Rik	3.358	0.00039339	3.40518
								Gm15624	3.05927	0.00039339	3.40518
								Syt13	3.03252	0.00039339	3.40518
								Gm16223	2.94554	0.00039339	3.40518
								Mll3	2.50408	0.00039339	3.40518
								9530053A07Rik	2.15653	0.00039339	3.40518
								Gm5415	2.16416	0.000393467	3.40509
								Hist1h2bp	18.9731	0.000397804	3.40033
								Hmgb1-ps6	4.29017	0.000397804	3.40033
								Katnal2	2.39551	0.000402758	3.39496
								Gm13323	7.20175	0.000403617	3.39403
								4932414N04Rik	5.04578	0.000404708	3.39286
								Gm16121	5.73906	0.000407718	3.38964
								Gm14703	8.12081	0.000410191	3.38701
								Zfp644	4.18475	0.000410191	3.38701
								Ep400	1.99285	0.000412358	3.38473
								Gm7309	7.26478	0.000413883	3.38312
								4933406J10Rik	3.07057	0.000413883	3.38312
								Col10a1	4.51357	0.000414634	3.38233
								Gm16334	5.76174	0.000414686	3.38228
								C79798	2.20158	0.000417643	3.37919
								Gm16305	8.26675	0.000419604	3.37716
								Gm11719	4.92635	0.000421514	3.37519
								Casz1	2.40701	0.000422422	3.37425
								Zcchc16	4.62208	0.000423552	3.37309
								Nespas	5.67425	0.00042376	3.37288
								A630010A05Rik	5.1852	0.000427969	3.36859
								4930557C09Rik	2.15861	0.000428244	3.36831
								Dpysl5	5.40602	0.00042983	3.3667
								Hist1h3i	178.985	0.000429981	3.36655
								BC028471	11.0459	0.000429981	3.36655
								Gm13315	3.30267	0.000429981	3.36655
								Gm10011	8.63269	0.000430082	3.36645
								Tulp3	5.6472	0.000430082	3.36645
								Gm12395	3.68844	0.000430082	3.36645
								Lsm12	2.70826	0.000430638	3.36589
								Pramel4	3.4633	0.000431843	3.36467
								Gm15253	9.26773	0.000432752	3.36376
								Gm12786	5.47251	0.000432752	3.36376
								A730081D07Rik	4.31804	0.000432752	3.36376
								Loxl2	5.05061	0.000433874	3.36264
								Ccl11	2.80283	0.000433874	3.36264
								Gm12467	2.09075	0.000433874	3.36264
								Gm13989	3.19419	0.00043568	3.36083
								Gm15910	3.15232	0.00043617	3.36034
								Rsf1	2.40729	0.00043617	3.36034
								Tfap2c	6.41312	0.000438296	3.35823
								Cndp1	5.90955	0.000438822	3.35771
								Gm11957	2.70426	0.000438832	3.3577
								Nfkbiz	6.84506	0.00043886	3.35767
								Agphd1	2.79179	0.000439063	3.35747
								Gm13255	10.7615	0.000439295	3.35724
								Gm14389	8.89846	0.000441175	3.35539
								Gm7589	5.71748	0.000441175	3.35539
								Gm17271	5.54508	0.000441175	3.35539
								Bmp2k	2.80904	0.000441175	3.35539
								Gm12119	2.08557	0.000441175	3.35539
								Mterfd1	1.99079	0.000441779	3.35479
								Tnfrsf22	6.57089	0.000444989	3.35165
								Dpp6	4.46799	0.000444989	3.35165
								Rpl3-ps1	353.956	0.000448951	3.3478
								Gm12739	3.23022	0.000456135	3.34091
								Gm20540	2.20511	0.000456135	3.34091
								Gm4707	8.04142	0.000460236	3.33702
								Gm12808	4.10401	0.000460236	3.33702
								8030451A03Rik	3.56182	0.000460236	3.33702
								Gpr151	2.61569	0.000460236	3.33702
								Hivep3	2.00449	0.000460236	3.33702
								Gm8185	15.9947	0.000461147	3.33616
								Gm15384	7.6459	0.000461147	3.33616
								Gm6480	4.1459	0.000461147	3.33616
								Gm13795	8.27086	0.000462124	3.33524
								4933423P22Rik	12.1983	0.000463072	3.33435
								Gm15563	10.5484	0.000463072	3.33435
								Myh8	4.26337	0.000463072	3.33435
								B230206H07Rik	2.74323	0.000463072	3.33435
								Gigyf2	2.26252	0.000463072	3.33435
								Gm12992	2.13044	0.000463072	3.33435
								Gm20417	39.827	0.000463539	3.33391
								Psg16	2.56095	0.00046467	3.33286
								Nkx1-2	2.07997	0.00046467	3.33286
								Chd2	4.69609	0.000464949	3.33259
								Gm15567	3.92941	0.000464949	3.33259
								Gm13349	7.53866	0.000468479	3.32931
								Parva	4.50443	0.000468526	3.32927
								Grin1	2.56501	0.000470691	3.32726
								Tcte3	4.55799	0.000471058	3.32693
								2900002K06Rik	4.08166	0.000473376	3.32479
								Gm10863	4.33489	0.000475437	3.32291
								Usp50	2.70563	0.000475437	3.32291
								Tbck	3.15201	0.000477615	3.32092
								Gm5460	2.84922	0.000478799	3.31985
								Gm13350	2.21662	0.000478799	3.31985
								Gm11346	3.23279	0.000482052	3.31691
								Gm16333	6.63217	0.000482454	3.31654
								Gm17068	4.46632	0.000482454	3.31654
								Lefty2	3.45975	0.000482454	3.31654
								Slc15a1	2.85174	0.000482454	3.31654
								1700016D06Rik	5.23722	0.000484386	3.31481
								Psg25	3.1489	0.000484386	3.31481
								Zfp407	4.45108	0.000490509	3.30935
								Ecm2	3.66071	0.00049151	3.30847
								Gm5403	4.0488	0.000491927	3.3081
								Cep350	3.28979	0.000492668	3.30745
								Gm15983	2.64345	0.000492668	3.30745
								Gm12367	4.23599	0.000493503	3.30671
								Dnm3	16.1833	0.000495863	3.30464
								Uba1y	4.23614	0.000498048	3.30273
								Serpind1	2.70193	0.000498652	3.3022
								Kcnj13	3.85097	0.000501558	3.29968
								Gm15406	8.08408	0.000507999	3.29414
								Gm13269	6.94914	0.000507999	3.29414
								Gm13388	5.65297	0.000507999	3.29414
								Trhr	3.01905	0.000507999	3.29414
								Gm7180	3.7704	0.000511124	3.29147
								Gm15066	1.9073	0.000514174	3.28889
								Gm17205	5.24828	0.000514333	3.28876
								Gm12439	6.63289	0.000516941	3.28656
								4930444P10Rik	5.12124	0.000516941	3.28656
								Gm13029	8.25428	0.00052016	3.28386
								Akr1d1	2.33449	0.00052016	3.28386
								4933408N05Rik	7.79673	0.000525641	3.27931
								4933427D06Rik	2.98933	0.000525641	3.27931
								Gm16976	2.83503	0.000525641	3.27931
								1810059H22Rik	3.97712	0.000530037	3.27569
								Gm15333	10.1192	0.000530584	3.27525
								Gm14853	4.397	0.000531132	3.2748
								Gm15043	2.28719	0.000534028	3.27244
								Gm14052	5.3875	0.000535137	3.27154
								Cr2	2.0446	0.000535653	3.27112
								Gm16585	8.83096	0.000536356	3.27055
								Gm12229	10.1932	0.000537725	3.26944
								Pcsk2	3.74392	0.000537725	3.26944
								Insrr	2.20498	0.000537725	3.26944
								Gm6195	12.7109	0.000538233	3.26903
								Gm11831	6.24462	0.000540754	3.267
								3632454L22Rik	3.84926	0.000540754	3.267
								Hoxb1	3.66983	0.000540754	3.267
								Gm15938	2.47894	0.000540754	3.267
								Gpr112	5.09666	0.000541723	3.26622
								Prodh2	3.64538	0.000541723	3.26622
								Gm15559	3.61723	0.000541723	3.26622
								Ccdc79	2.33671	0.000541723	3.26622
								Ppfia2	2.26112	0.000541723	3.26622
								Hist1h3d	56.7306	0.000542507	3.26559
								Hist1h2ad	66.9965	0.00054262	3.2655
								Gm15049	6.47673	0.00054262	3.2655
								Gm16059	2.96576	0.00054262	3.2655
								Gm5303	3.33818	0.000543171	3.26506
								Gm15632	8.18371	0.000543651	3.26468
								Ltbp1	3.98896	0.000543651	3.26468
								Gm16141	6.51681	0.000549391	3.26012
								Oprm1	4.58191	0.000549391	3.26012
								Gm13608	3.70396	0.000549433	3.26009
								Ubn2	2.98593	0.000549433	3.26009
								Glra3	2.64984	0.000549433	3.26009
								Parg	2.11072	0.000549433	3.26009
								Gm13899	4.17856	0.000551844	3.25818
								Unc93a	1.8663	0.000553721	3.25671
								Gm14963	2.85851	0.00055807	3.25331
								Gm14047	4.22744	0.000560727	3.25125
								Gm20456	10.3904	0.000560879	3.25113
								Gm15034	5.92402	0.000560879	3.25113
								Gpr98	3.48672	0.000560879	3.25113
								Gm15268	4.80932	0.000565216	3.24779
								Gm7628	3.47143	0.000565216	3.24779
								Gm9924	3.14331	0.000565216	3.24779
								Gm12846	2.25434	0.000565216	3.24779
								Cgn	2.05489	0.000565216	3.24779
								Aff2	2.50561	0.000565315	3.24771
								1700095A21Rik	6.11445	0.000568503	3.24527
								Clrn1	5.9057	0.000568503	3.24527
								Gm12652	5.00015	0.000568503	3.24527
								Slc6a18	3.40021	0.000568503	3.24527
								Trim43b	3.1184	0.000568503	3.24527
								Inadl	2.73031	0.000568503	3.24527
								Vwa3a	2.52331	0.000568503	3.24527
								Lrrc8e	2.21877	0.000568503	3.24527
								Adra2b	2.01165	0.000568503	3.24527
								Wipf3	1.90767	0.000568503	3.24527
								Hist1h2br	12.4207	0.000568994	3.24489
								Rps11-ps1	11.4295	0.000569147	3.24478
								Olfr613	3.84406	0.000569147	3.24478
								Gm9978	2.79605	0.000569147	3.24478
								Hexdc	2.19847	0.000569147	3.24478
								Tigd4	2.57494	0.000570586	3.24368
								Gm20406	8.32937	0.000572087	3.24254
								Gm15842	8.00144	0.000572735	3.24205
								Gm10192	4.28758	0.000572735	3.24205
								Evc	2.4099	0.000577927	3.23813
								Piwil4	2.78155	0.000578216	3.23791
								Fanci	1.86196	0.000578216	3.23791
								Dfna5	2.58358	0.000579331	3.23707
								Ptprd	2.75641	0.000579866	3.23667
								Ctf2	2.37893	0.000579866	3.23667
								Gm16068	8.96827	0.000580811	3.23596
								Map3k1	3.84045	0.000582418	3.23477
								Itpr2	3.4519	0.000582418	3.23477
								Gm12828	36.4224	0.000583003	3.23433
								Gm11998	5.91459	0.000583003	3.23433
								Gm10143	2.31569	0.000583003	3.23433
								Gm12576	1.93373	0.000583003	3.23433
								Atxn2	2.21337	0.000584367	3.23331
								Gm11603	7.15763	0.000588978	3.2299
								Gm12346	4.00529	0.000589798	3.2293
								Awat2	3.31242	0.000590295	3.22893
								Gm16041	4.57599	0.000590721	3.22862
								Csdc2	3.29677	0.000591944	3.22772
								Gm16166	2.18741	0.000591944	3.22772
								Gm17333	8.79254	0.000593871	3.22631
								Gm9867	3.43784	0.000593871	3.22631
								Cep85l	2.66301	0.000598328	3.22306
								Gm15863	2.35679	0.000598328	3.22306
								Slc1a7	2.26654	0.000598328	3.22306
								Slc12a8	4.67822	0.000599229	3.22241
								Gm12403	2.36779	0.000600116	3.22177
								Gpr21	9.23813	0.000601135	3.22103
								2310040G07Rik	7.84239	0.000601135	3.22103
								4930500J02Rik	7.66581	0.000601135	3.22103
								E030024N20Rik	7.27473	0.000601135	3.22103
								Dcbld2	6.72622	0.000601135	3.22103
								1700028P15Rik	4.72744	0.000601135	3.22103
								Gm5564	4.50926	0.000601135	3.22103
								Jam2	4.19233	0.000601135	3.22103
								Edil3	3.7388	0.000601135	3.22103
								Xpnpep2	3.25355	0.000601135	3.22103
								Siglech	3.10327	0.000601135	3.22103
								Vsx2	3.04441	0.000601135	3.22103
								Rdh9	3.01319	0.000601135	3.22103
								Gm15666	2.97764	0.000601135	3.22103
								Tgm5	2.91755	0.000601135	3.22103
								H3f3a-ps2	2.80996	0.000601135	3.22103
								Gm10330	2.79665	0.000601135	3.22103
								Gm14066	2.62753	0.000601135	3.22103
								Myh7	2.60421	0.000601135	3.22103
								Gm15914	7.70899	0.000601899	3.22048
								4930439A04Rik	13.1142	0.000603733	3.21916
								Parp9	2.55818	0.000603733	3.21916
								Ralgapa2	3.70072	0.000603773	3.21913
								9230105E05Rik	3.64361	0.000606723	3.21701
								Gm3513	10.8217	0.000607243	3.21664
								2210019I11Rik	3.08988	0.000607262	3.21662
								Gm15883	2.4261	0.000609249	3.21521
								1700022I11Rik	3.5827	0.000610595	3.21425
								Zmiz1as1	4.80768	0.000610802	3.2141
								Gm14780	4.58123	0.000610802	3.2141
								Gm4953	3.49684	0.000610802	3.2141
								Dok6	3.35725	0.000610802	3.2141
								F630206G17Rik	2.04379	0.000610802	3.2141
								Btbd16	2.63588	0.000612149	3.21314
								Gm13002	10.9023	0.000613677	3.21206
								4933407L21Rik	9.58356	0.000613677	3.21206
								Vav3	4.12572	0.000613677	3.21206
								Nckap5	3.41884	0.000613677	3.21206
								Gm17148	4.16995	0.000616958	3.20974
								Olfr658	1.9393	0.000621561	3.20652
								Cnot4	1.76806	0.000621561	3.20652
								Slc10a1	8.82817	0.000622015	3.2062
								Gm10972	8.11299	0.000622015	3.2062
								Nmrk2	5.17025	0.000622015	3.2062
								Gm11253	4.96414	0.000622015	3.2062
								Ambra1	2.81877	0.000622015	3.2062
								Stx19	2.61155	0.000622015	3.2062
								Cdk12	2.02986	0.000622015	3.2062
								Tmem168	1.80281	0.000622015	3.2062
								Nkd2	1.77326	0.000622202	3.20607
								Gm14335	4.24441	0.000624131	3.20472
								Gm12036	8.07902	0.000624144	3.20472
								Gm15857	6.21805	0.000624144	3.20472
								Dnmt3l-ps1	5.42686	0.000624144	3.20472
								Bsdc1	2.44929	0.000624144	3.20472
								Alg13	2.3324	0.000624144	3.20472
								Atad2b	2.19909	0.000624144	3.20472
								Gm12246	2.50276	0.000624315	3.2046
								Ascc3	2.3606	0.000628497	3.2017
								Hist2h2aa2	782.255	0.000630387	3.20039
								Esr2	2.17148	0.000631352	3.19973
								4930443B20Rik	6.89262	0.000632021	3.19927
								Gm5778	6.24722	0.000632021	3.19927
								Ppp1r10	5.32955	0.000632021	3.19927
								Fndc9	4.48712	0.000632021	3.19927
								Gm9311	2.77252	0.000632021	3.19927
								Rgs9	3.70271	0.000632351	3.19904
								1700057G04Rik	5.48369	0.000633306	3.19839
								Rab9b	2.73126	0.000633755	3.19808
								Wdr66	1.87897	0.000633755	3.19808
								Gm12959	5.40773	0.000637545	3.19549
								Ankef1	10.9455	0.00063816	3.19507
								Apex2	1.74141	0.00063816	3.19507
								3300002I08Rik	2.589	0.000641422	3.19286
								Azin1	2.11024	0.000643475	3.19147
								Gm13507	5.77208	0.000645037	3.19042
								Plekhb1	3.75936	0.000645037	3.19042
								Nanog	2.75938	0.000645037	3.19042
								Stim2	1.83817	0.000645037	3.19042
								Gm5915	3.46087	0.000654069	3.18438
								Gm13796	5.8174	0.00065416	3.18432
								3300002A11Rik	8.45092	0.000656659	3.18266
								Gm6254	6.72927	0.000660904	3.17986
								Uba6	1.87835	0.000660904	3.17986
								Psg28	3.19313	0.000661333	3.17958
								Gm17227	7.81356	0.000661711	3.17933
								Gm10250	5.20951	0.000661711	3.17933
								Dync1h1	2.73797	0.000661711	3.17933
								Fam193a	2.01614	0.000661711	3.17933
								Gm12743	2.72866	0.00066228	3.17896
								Gm17024	6.32102	0.00066317	3.17838
								Crx	2.25153	0.00066317	3.17838
								Gm15350	2.23351	0.00066317	3.17838
								Gm9964	5.32859	0.000663741	3.178
								Hist1h2ak	97.3441	0.000672728	3.17216
								Hspe1-ps5	6.82779	0.000672728	3.17216
								Fam161b	2.45011	0.000674082	3.17129
								Gm11614	7.50092	0.000675912	3.17011
								AW554918	2.52973	0.000675912	3.17011
								Tet2	2.36288	0.000676561	3.16969
								Gm17546	4.12609	0.000678692	3.16833
								Gpr22	3.92803	0.000678692	3.16833
								Oaz2-ps	3.56524	0.000678692	3.16833
								Apol6	2.78151	0.000678692	3.16833
								Appl1	2.07749	0.000678692	3.16833
								8430429K09Rik	2.26301	0.000681123	3.16677
								Gm12335	5.11705	0.000682414	3.16595
								Gm12785	11.0452	0.000682818	3.1657
								Gm11879	6.78627	0.000682818	3.1657
								Dixdc1	2.62374	0.000685235	3.16416
								Arhgap24	2.34478	0.000685235	3.16416
								Gm13868	7.69044	0.000686258	3.16351
								Gm14227	5.25702	0.000688401	3.16216
								Gm12174	4.32238	0.000688401	3.16216
								Gm15875	3.60182	0.000688401	3.16216
								Gm9989	2.74184	0.000688401	3.16216
								Entpd7	2.55232	0.000688401	3.16216
								Gm11761	3.275	0.00068982	3.16126
								4933440N22Rik	6.04078	0.000695468	3.15772
								Gm12543	3.73882	0.000696988	3.15677
								Ngfr	1.81762	0.000696988	3.15677
								Gm15356	13.8418	0.000697739	3.15631
								Gm10621	7.30749	0.000700623	3.15452
								Gm10433	2.58534	0.000700623	3.15452
								Top1	2.01884	0.000706282	3.15102
								Mbnl1	1.78127	0.000706282	3.15102
								Pnoc	6.21179	0.000711633	3.14774
								Hoxc4	5.5969	0.000711633	3.14774
								Gm16234	3.1452	0.000711633	3.14774
								Gm14269	6.37024	0.000714868	3.14577
								Eltd1	2.15882	0.000716124	3.14501
								Gadl1	1.94404	0.000718093	3.14382
								Gm14791	2.18904	0.000720689	3.14225
								Hist1h1a	90.6399	0.000724544	3.13994
								Rps12-ps19	5.52983	0.000724544	3.13994
								Itpa-ps1	5.04816	0.000724544	3.13994
								A330050B17Rik	3.24522	0.000724544	3.13994
								Shh	2.85261	0.000724544	3.13994
								Has3	1.97028	0.000724544	3.13994
								Gm17233	3.50461	0.000725527	3.13935
								Gm11969	7.93405	0.000726533	3.13874
								1600010F14Rik	4.12189	0.000726533	3.13874
								Med13	2.49713	0.000726533	3.13874
								4933406P04Rik	2.72706	0.00072845	3.1376
								Cep128	3.09991	0.000729703	3.13685
								Gm13156	3.70724	0.000729865	3.13676
								Gm1043	3.98544	0.000732777	3.13503
								Ppp4r1l-ps	1.99133	0.000732863	3.13498
								4933437N03Rik	5.87252	0.000733354	3.13469
								Gm11683	5.42005	0.0007346	3.13395
								Gjd4	2.51292	0.0007346	3.13395
								Gm15457	2.25819	0.0007346	3.13395
								Taf7	2.75138	0.000737615	3.13217
								Dnmt3a	3.07114	0.000737723	3.13211
								Tenm1	4.94264	0.000738538	3.13163
								Olfr536	3.27507	0.000740973	3.1302
								Dkk4	2.39049	0.000740973	3.1302
								Zfp62	2.12705	0.000740973	3.1302
								Omg	3.80179	0.000742791	3.12913
								Thoc2	2.59376	0.000742791	3.12913
								A430010J10Rik	3.68711	0.000749395	3.12529
								Gm15276	7.82465	0.000749642	3.12515
								Prss12	2.99752	0.000749642	3.12515
								Maats1	3.6388	0.000750932	3.1244
								Exph5	4.11985	0.000757293	3.12074
								Gm17228	10.863	0.000761105	3.11856
								Car5a	2.36708	0.000761105	3.11856
								Gm13641	3.55427	0.000762024	3.11803
								Gm10855	1.94526	0.000762024	3.11803
								Ushbp1	1.92535	0.000762024	3.11803
								BC006965	2.66529	0.000765969	3.11579
								Loxl4	1.9759	0.000765969	3.11579
								Gm15598	5.25577	0.000774395	3.11104
								Zfp750	2.79917	0.000775242	3.11056
								Gm11465	3.69957	0.00077639	3.10992
								Tead3	2.42193	0.00077639	3.10992
								Spata5	4.16945	0.000777282	3.10942
								Tet1	2.46828	0.000777597	3.10925
								Gm10241	47.1161	0.00077862	3.10867
								Gm17160	9.2354	0.00077862	3.10867
								Gm10322	2.9553	0.00077862	3.10867
								Naa16	1.89204	0.00077862	3.10867
								Gpr63	1.9538	0.000780863	3.10743
								Slc13a4	2.80264	0.000782536	3.1065
								Zfp37	2.71592	0.000785894	3.10464
								Tmc5	9.57234	0.000786864	3.1041
								Gm15155	4.5486	0.000786864	3.1041
								Syp	2.04978	0.000787746	3.10361
								Gm14467	19.1894	0.000789374	3.10272
								Gm15740	8.82555	0.000789374	3.10272
								S100g	2.54054	0.000798915	3.0975
								Gm13722	4.02155	0.000802153	3.09574
								Skint8	3.53311	0.000802153	3.09574
								Ooep	2.47481	0.000806235	3.09354
								Pdgfrl	2.23077	0.000806235	3.09354
								Otoa	5.80431	0.000807294	3.09297
								Olfr287	2.62808	0.000807749	3.09272
								Gm9754	1.93333	0.000807749	3.09272
								Hist1h3a	77.0276	0.000811597	3.09066
								Gm15912	4.81106	0.0008217	3.08529
								Gfpt2	3.70956	0.0008217	3.08529
								Sirt1	2.29931	0.000822574	3.08482
								Gm12000	9.08826	0.000826957	3.08252
								A430092G05Rik	4.90912	0.000826957	3.08252
								Tctex1d4	4.66015	0.000826957	3.08252
								Gm15787	3.36281	0.000826957	3.08252
								Shisa3	2.1069	0.000834483	3.07858
								Gm15629	14.5248	0.000834987	3.07832
								Gm10125	4.27927	0.000836233	3.07767
								Kcnmb1	2.67052	0.000836233	3.07767
								Gm11713	6.1253	0.000839091	3.07619
								Gm17235	3.57259	0.000839426	3.07602
								Klhl15	2.62485	0.000839643	3.07591
								Gm15481	4.81349	0.000840151	3.07564
								Hmgb1-ps1	3.73436	0.000844852	3.07322
								Prlr	3.21135	0.000844852	3.07322
								Nbeal1	3.14494	0.000845112	3.07309
								Gm12260	4.30676	0.000850127	3.07052
								Aldh1a3	2.04791	0.000853273	3.06891
								Thsd4	3.18681	0.000859006	3.066
								Mdk-ps1	3.12128	0.000859006	3.066
								9430025C20Rik	3.1216	0.000859013	3.066
								Gm16055	2.98711	0.000859013	3.066
								Ptk6	2.66472	0.000859013	3.066
								Yme1l1	2.11427	0.000859079	3.06597
								Ddx58	3.96376	0.000861113	3.06494
								Il8	2.49221	0.000867652	3.06165
								Gm10706	2.25793	0.000867652	3.06165
								Gm13642	9.4693	0.000872912	3.05903
								Gm12879	3.6118	0.000872912	3.05903
								4930599N23Rik	2.54717	0.000874362	3.05831
								Sag	6.33568	0.000876198	3.0574
								9630013D21Rik	2.2637	0.000881142	3.05495
								Bean1	1.94698	0.000883036	3.05402
								Eif1	1.72615	0.000883036	3.05402
								Gm15775	3.59624	0.00088501	3.05305
								Ugt1a2	2.57758	0.00088501	3.05305
								Ptpn5	6.62563	0.000885062	3.05303
								4930566F21Rik	4.37054	0.000885292	3.05291
								Gm7599	3.54754	0.000885292	3.05291
								Gm15477	1.948	0.000888076	3.05155
								Steap2	1.93718	0.000889693	3.05076
								Gm15710	23.8943	0.000890821	3.05021
								Hsd17b13	2.46083	0.000890821	3.05021
								Gm12485	7.5096	0.000891168	3.05004
								Slx4ip	2.1785	0.000895782	3.0478
								Epha2	6.99629	0.000895896	3.04774
								Gm8428	2.66478	0.000897184	3.04712
								Gm14661	2.15609	0.000897184	3.04712
								Hist1h2aj	67.4236	0.000900986	3.04528
								Gm17484	1.95688	0.000907366	3.04222
								Gm7123	24.4541	0.00090755	3.04213
								4930426L09Rik	1.74743	0.000910754	3.0406
								Orc4	2.00536	0.000912382	3.03982
								Gm16190	1.99584	0.000915982	3.03811
								Gm15812	5.13905	0.000918271	3.03703
								Gpr30	3.74728	0.000927622	3.03263
								Zfp92	1.72859	0.000927622	3.03263
								Gm12713	5.56257	0.000927779	3.03256
								Ulk4	2.51054	0.000927779	3.03256
								Gm14257	9.76786	0.000928296	3.03231
								4930542H20Rik	8.49689	0.000928296	3.03231
								Gm11672	6.64796	0.000928296	3.03231
								Gm2822	2.95103	0.000928296	3.03231
								Nsun7	2.04689	0.000928296	3.03231
								Ptprr	2.79132	0.000928439	3.03225
								Gm14914	2.73499	0.000928439	3.03225
								Gm12922	4.11648	0.000931075	3.03102
								Gm15728	2.6414	0.000931756	3.0307
								Fam26d	2.36719	0.00093537	3.02902
								Tmem88b	3.39475	0.000936045	3.0287
								Cpne9	3.23685	0.000942211	3.02585
								Gm15859	6.70772	0.000943073	3.02545
								Gm15807	6.4857	0.000943073	3.02545
								Slc5a12	4.77837	0.000945078	3.02453
								Gm12366	2.07742	0.000947794	3.02329
								Lrrtm2	4.76814	0.000953375	3.02074
								A230059L01Rik	2.76419	0.000953375	3.02074
								Elmod2	2.32784	0.000953375	3.02074
								Gm15988	2.19997	0.000953375	3.02074
								Rb1	1.80898	0.000953375	3.02074
								Gm16122	2.4479	0.000953999	3.02045
								9530036M11Rik	3.72314	0.000954881	3.02005
								Gm6542	4.52155	0.000960934	3.01731
								Gm15700	4.34768	0.000960934	3.01731
								Gm15336	5.11634	0.000961075	3.01724
								Gm13399	2.29135	0.000961075	3.01724
								1700029F12Rik	3.68402	0.000962333	3.01667
								Baz2b	2.49667	0.00097137	3.01262
								Nfe2l3	7.40862	0.000980265	3.00866
								Gm15824	6.41996	0.00098115	3.00826
								4930529M08Rik	5.63435	0.00098115	3.00826
								Gm14388	4.83241	0.00098115	3.00826
								Gm15872	3.54219	0.00098115	3.00826
								2410114N07Rik	3.37597	0.00098115	3.00826
								Gm15789	3.30412	0.00098115	3.00826
								Appl2	2.74608	0.00098115	3.00826
								Wdr44	2.53266	0.00098115	3.00826
								Ttyh1	2.53252	0.000981393	3.00816
								Lpp	2.0642	0.000981393	3.00816
								Gm6104	4.95008	0.000984585	3.00675
								Gm16344	3.80316	0.000984585	3.00675
								B230314M03Rik	3.08697	0.000984585	3.00675
								Gm17082	8.42192	0.000987398	3.00551
								Gm6286	4.15849	0.000987398	3.00551
								Pydc3	2.59437	0.000987398	3.00551
								Hist1h2bb	50.6881	0.000987589	3.00542
								Htr2b	4.75515	0.000988004	3.00524
								Ccdc169	2.97976	0.000992191	3.0034
								Cdnf	4.31387	0.000997212	3.00121
								Gm6030	4.86832	0.000999133	3.00038
								Gm13854	4.84832	0.000999614	3.00017
								Gm6086	2.04617	0.00100163	2.99929
								Gm17106	3.60098	0.001002	2.99913
								E130218I03Rik	2.70499	0.001002	2.99913
								Gm15008	2.50099	0.0010025	2.99891
								Setd2	1.99557	0.00100922	2.99602
								Tbx6	2.29738	0.00101128	2.99513
								H2-Q2	3.30101	0.00101733	2.99254
								BC046401	3.26054	0.00101853	2.99203
								Gm15538	3.57052	0.00101873	2.99194
								Mei4	2.62562	0.00101873	2.99194
								Grb14	5.13873	0.001019	2.99183
								Gm13402	4.09001	0.001019	2.99183
								Gm11542	3.90526	0.001019	2.99183
								Gm15460	3.04543	0.001019	2.99183
								Acer3	2.98077	0.001019	2.99183
								Yap1	2.95849	0.001019	2.99183
								Gm5697	2.83455	0.001019	2.99183
								D330022K07Rik	2.58084	0.001019	2.99183
								Gm10699	2.33272	0.001019	2.99183
								Npepps	2.27225	0.001019	2.99183
								Jph4	2.13989	0.001019	2.99183
								Ttc17	2.03862	0.001019	2.99183
								Acnat1	6.14186	0.00102221	2.99046
								Gm11362	3.39186	0.00102221	2.99046
								Acer2	2.94494	0.00102221	2.99046
								Pisd-ps2	2.56884	0.00102221	2.99046
								Wdr38	2.2924	0.00102221	2.99046
								9930013L23Rik	2.12782	0.00102221	2.99046
								Wdr31	2.16742	0.0010256	2.98902
								Ttc3	1.81925	0.0010256	2.98902
								Hectd2	4.42108	0.00102561	2.98902
								Gm14798	3.92051	0.00102561	2.98902
								Alox12	2.39435	0.00102561	2.98902
								Phf21a	2.35915	0.00102561	2.98902
								Fam211a	2.0989	0.00102561	2.98902
								Rptor	1.97255	0.00102561	2.98902
								Gm10277	5.00071	0.00102602	2.98885
								Kdm4c	2.40729	0.00102602	2.98885
								Stk3	1.81257	0.0010262	2.98877
								Gm15799	9.4733	0.00102813	2.98795
								Glcci1	4.39442	0.0010306	2.98691
								Gm12192	4.87708	0.00103205	2.9863
								Cxcl5	2.32248	0.00103205	2.9863
								Gm340	3.60795	0.00103483	2.98513
								Gm20721	3.5249	0.00103483	2.98513
								Dzank1	5.93315	0.00103491	2.9851
								Dennd1b	5.47953	0.00103767	2.98394
								Gm14540	2.97983	0.00103767	2.98394
								Rfpl3s	2.42007	0.00103767	2.98394
								Map3k5	2.73374	0.00103922	2.98329
								Gm15661	4.36711	0.00104142	2.98237
								4930505H01Rik	4.18788	0.00104299	2.98172
								Akr1cl	3.87942	0.00104299	2.98172
								Gm9581	2.22096	0.00104299	2.98172
								Cst6	1.91868	0.00104299	2.98172
								Ankrd13c	1.77394	0.00104299	2.98172
								Gm17231	6.0088	0.00104519	2.9808
								Gm12353	5.39613	0.00104519	2.9808
								Crp	3.52412	0.00104519	2.9808
								Ren1	1.73892	0.00104519	2.9808
								Gm5577	3.57984	0.00104557	2.98065
								Nr4a2	14.1564	0.00104866	2.97936
								Gm20548	3.56361	0.00105205	2.97796
								Dnajb6	1.7618	0.00105209	2.97795
								Inpp5f	2.47151	0.00105677	2.97602
								Gm14022	2.13962	0.00105677	2.97602
								Thap1	3.50133	0.00105894	2.97513
								Sync	2.0079	0.00106151	2.97408
								Mpp3	3.2604	0.00106612	2.97219
								Ahrr	3.05698	0.00106612	2.97219
								Brwd3	2.72616	0.00106612	2.97219
								Epha5	2.62698	0.00106612	2.97219
								Aff4	2.27508	0.00106612	2.97219
								Exoc4	2.12956	0.00106612	2.97219
								Gm15916	2.08585	0.00106612	2.97219
								A730017L22Rik	3.70533	0.00106718	2.97176
								Gm10038	5.93667	0.00107057	2.97039
								Gm17056	4.92344	0.00107057	2.97039
								Gm16021	3.30737	0.00107179	2.96989
								Ntrk2	3.06202	0.00107657	2.96796
								Pogz	2.10271	0.00108009	2.96654
								Hist1h2bc	11.1101	0.00108183	2.96584
								P4ha2	2.58187	0.00108219	2.9657
								Rpl26-ps4	3.88887	0.00108312	2.96532
								Tob2	4.90545	0.0010861	2.96413
								Adam4	2.94896	0.0010861	2.96413
								Gm6264	2.64698	0.0010861	2.96413
								Arfgef1	2.0492	0.00108747	2.96358
								AY074887	5.52026	0.00109347	2.9612
								Gm6963	11.0909	0.00110419	2.95695
								D630008O14Rik	6.58528	0.00110419	2.95695
								Gm17542	9.5572	0.00110616	2.95618
								9530034E10Rik	4.81753	0.00110616	2.95618
								Nf1	3.07688	0.00110616	2.95618
								Usp33	1.5399	0.00110884	2.95513
								Cyp4x1	2.76185	0.00111106	2.95426
								Auts2	2.55696	0.00111106	2.95426
								Gm15886	13.3827	0.00111227	2.95379
								Tcf7l2	5.83897	0.00111227	2.95379
								Megf11	3.81667	0.00111717	2.95188
								Gm13609	3.69051	0.00111717	2.95188
								Rapgef6	2.30764	0.00111717	2.95188
								Klf7	2.40044	0.00112444	2.94906
								Jarid2	3.44599	0.00112929	2.94719
								Rc3h2	2.45431	0.00112934	2.94718
								Gm17103	5.5965	0.00112964	2.94706
								Cdk15	4.0009	0.00112964	2.94706
								Gm10974	10.2134	0.00112998	2.94693
								Gm12024	2.14194	0.00113348	2.94559
								Gm16251	12.7925	0.00113788	2.9439
								Ssh2	2.59114	0.00113974	2.94319
								C730034F03Rik	3.74483	0.00114331	2.94183
								Cnga3	3.5752	0.00114331	2.94183
								Rgs22	5.09897	0.00114906	2.93966
								4930430E12Rik	2.47243	0.00115398	2.9378
								2610027K06Rik	2.39013	0.00115398	2.9378
								2410004P03Rik	4.24502	0.00115531	2.9373
								B230317F23Rik	2.32634	0.00116043	2.93538
								Cntd1	3.13947	0.00116218	2.93473
								4930405P13Rik	3.36414	0.00116559	2.93346
								Utrn	2.47839	0.00116559	2.93346
								Cryba1	4.52338	0.00116699	2.93293
								Pld5	2.88828	0.00116873	2.93229
								Atp10b	1.98121	0.00117015	2.93176
								Gm12328	18.722	0.00117071	2.93155
								Gm13684	4.97986	0.00117116	2.93138
								Depdc5	2.1072	0.00117116	2.93138
								Scmh1	2.02864	0.00117116	2.93138
								Mettl21c	3.30267	0.00117116	2.93138
								A930028C08Rik	2.94583	0.00117116	2.93138
								2410152P15Rik	2.79518	0.00117116	2.93138
								Dennd1a	3.2911	0.00117336	2.93057
								Btc	2.59434	0.00117336	2.93057
								Gm17615	2.55988	0.00117336	2.93057
								Itga9	5.91584	0.00117711	2.92918
								Gm15965	4.55086	0.00117711	2.92918
								F830016B08Rik	3.32373	0.00117823	2.92877
								Med1	2.04923	0.0011816	2.92753
								Znrf2	2.24424	0.00118271	2.92712
								Gm13936	3.37639	0.00118322	2.92694
								Ccdc144b	3.59775	0.00118404	2.92663
								Aspa	1.88383	0.00118565	2.92604
								Zfr2	2.73256	0.00119008	2.92442
								H2-Eb2	2.63132	0.00120005	2.9208
								1600029O15Rik	1.66261	0.00120077	2.92054
								1500035N22Rik	5.31401	0.0012036	2.91952
								Gm12981	6.1869	0.00120811	2.91789
								Phc3	2.28869	0.00120811	2.91789
								Tmem87a	1.64237	0.00120811	2.91789
								Rusc2	3.38058	0.00121567	2.91519
								Enpp1	2.14085	0.00122164	2.91306
								Gm11867	1.99935	0.00122278	2.91265
								Cdkn1b	1.99165	0.00122344	2.91242
								Gm8837	3.10871	0.00122376	2.9123
								4930535C22Rik	2.60354	0.00122376	2.9123
								Adamts2	2.29881	0.00122376	2.9123
								Gm15541	1.88576	0.00122398	2.91223
								Pi15	3.30865	0.00122554	2.91167
								Wnt4	2.45363	0.00122699	2.91116
								Snapc3	1.76651	0.0012287	2.91055
								Gm20519	3.60562	0.0012288	2.91052
								Cox8b	2.5752	0.00123196	2.9094
								Clk1	2.12137	0.0012368	2.9077
								Gm12527	3.66253	0.00123929	2.90683
								Gm7616	4.26535	0.00124457	2.90498
								Ccr4	3.28783	0.00124457	2.90498
								Gm7707	3.1734	0.00124457	2.90498
								Gm15947	2.88343	0.00124457	2.90498
								Ceacam12	2.83725	0.00124457	2.90498
								Srrm3	2.33985	0.00124457	2.90498
								Ppp1r12a	1.7369	0.00124856	2.90359
								Hist1h4j	26.7715	0.00125087	2.90279
								Gm6430	2.90875	0.00125087	2.90279
								A330017A19Rik	2.42937	0.00125362	2.90183
								Arid1a	1.93268	0.00125364	2.90183
								2610305D13Rik	3.73733	0.00125829	2.90022
								Gm15580	2.88815	0.00125989	2.89967
								Lrrn4cl	2.03054	0.00125989	2.89967
								Gm6081	4.83153	0.00126042	2.89949
								Slco1a6	3.39344	0.00126042	2.89949
								Wapal	3.0036	0.00126042	2.89949
								Trim63	2.7001	0.00126042	2.89949
								Gm12103	5.95324	0.00126199	2.89894
								Akap5	2.10579	0.00126199	2.89894
								Gm11900	8.31807	0.00127329	2.89507
								Hist1h1t	6.76724	0.00127329	2.89507
								Gm16558	3.30593	0.00127329	2.89507
								Gm15478	4.59552	0.00127634	2.89403
								Casc1	3.44435	0.00127634	2.89403
								Elf5	3.15962	0.00127634	2.89403
								Gm8213	7.04883	0.00127723	2.89373
								Gm20900	2.30354	0.00128749	2.89026
								4933439K11Rik	6.22469	0.00129565	2.88751
								Aanat	2.121	0.00129712	2.88702
								Gm11331	5.53603	0.00129904	2.88638
								Gm17034	4.8711	0.00129904	2.88638
								Cntn1	3.52007	0.00129904	2.88638
								Spopl	2.53027	0.00129904	2.88638
								Gm9888	4.25739	0.00130367	2.88483
								Dhx40	2.41057	0.00130413	2.88468
								C130074G19Rik	1.71194	0.00130413	2.88468
								Gm12949	6.59372	0.00130617	2.884
								Col26a1	3.2494	0.00130617	2.884
								Rab34	4.57255	0.00131157	2.88221
								Gm11455	3.65065	0.00131301	2.88173
								Gm13351	5.51095	0.00131358	2.88154
								Gm3235	4.6018	0.00131358	2.88154
								Zcchc7	2.35412	0.00131358	2.88154
								9030025P20Rik	2.30158	0.00131358	2.88154
								Nup214	1.96335	0.00131358	2.88154
								B930036N10Rik	11.895	0.00131586	2.88079
								Gm10048	8.04202	0.00131586	2.88079
								Gm9900	2.35826	0.00131586	2.88079
								4921518K17Rik	2.07781	0.00131586	2.88079
								Psd3	2.87995	0.00132016	2.87937
								Pramel7	2.42847	0.00132054	2.87925
								2310057J18Rik	2.35512	0.00132075	2.87918
								Gm14372	1.86816	0.00132075	2.87918
								Tmem30c	2.23354	0.00133846	2.87339
								Gpat2	2.36879	0.00134106	2.87255
								Pdzd2	1.55859	0.00134106	2.87255
								Gm7457	1.956	0.0013422	2.87218
								A530040E14Rik	5.86462	0.00134309	2.87189
								Zc3h12c	2.22742	0.00134309	2.87189
								Gm3550	2.74918	0.00134688	2.87067
								Hmcn1	8.00961	0.00134777	2.87039
								Trim50	6.96463	0.00134777	2.87039
								Col22a1	2.87277	0.00134799	2.87031
								Lats2	2.37892	0.00134836	2.87019
								Zbtb37	1.9032	0.00135219	2.86896
								Gm16139	3.89412	0.00135325	2.86862
								Cd200r3	3.75138	0.00135403	2.86837
								Gm17415	3.70922	0.00135403	2.86837
								Gm16316	2.31783	0.00135403	2.86837
								5730577I03Rik	2.28111	0.00135403	2.86837
								Wfdc3	1.89419	0.00135403	2.86837
								Wfdc3	1.89419	0.00135403	2.86837
								Suco	1.64257	0.00135403	2.86837
								Gm14324	2.65961	0.00135515	2.86801
								Gm15497	1.85281	0.00135791	2.86713
								Zc3h12a	2.27129	0.00136446	2.86504
								Tmcc1	3.07601	0.00136684	2.86428
								Macf1	2.18642	0.00136721	2.86417
								Cyp2e1	2.01184	0.00136721	2.86417
								Dnajc1	1.87922	0.00137747	2.86092
								Mbnl3	2.72965	0.0013775	2.86091
								Rpsa-ps2	3.54182	0.00137756	2.86089
								Nlgn3	2.42065	0.00138003	2.86011
								Gm10819	11.5231	0.00138699	2.85793
								Gm13718	2.38615	0.00138699	2.85793
								Zdhhc21	2.17419	0.0013873	2.85783
								Pnpla8	1.933	0.00138817	2.85756
								Hist1h2an	39.5997	0.00139026	2.8569
								Gm12926	5.77132	0.00139026	2.8569
								Jmjd1c	3.48697	0.00139026	2.8569
								Dlgap1	3.37646	0.00139026	2.8569
								Greb1l	2.44184	0.00139026	2.8569
								Cul5	2.45367	0.00139134	2.85657
								Psmb11	2.25173	0.00139139	2.85655
								Fancc	1.82488	0.00139341	2.85592
								B230369F24Rik	3.26341	0.00139567	2.85522
								Cmbl	2.85347	0.00139567	2.85522
								Gm16487	2.52771	0.00139567	2.85522
								6530409C15Rik	3.42195	0.00139755	2.85463
								Rfx3	2.66008	0.00139933	2.85408
								D130007C19Rik	2.50666	0.00139933	2.85408
								Ranbp2	1.85123	0.00140535	2.85222
								Pcdhb5	2.42558	0.00140818	2.85134
								Gm17146	5.64675	0.00141011	2.85075
								Nrxn2	2.67088	0.00141011	2.85075
								Gm13423	2.8006	0.00141639	2.84882
								Gm16061	2.63688	0.00141639	2.84882
								Gm13831	6.16203	0.00142266	2.8469
								Gm15621	12.9464	0.00143028	2.84458
								Gm11693	3.91342	0.00143028	2.84458
								Crxos1	3.2434	0.00143028	2.84458
								Lrrc48	2.62002	0.00143028	2.84458
								Pot1b	2.47336	0.00143028	2.84458
								Gm14097	2.24724	0.00143028	2.84458
								Dnajb3	2.16305	0.00143028	2.84458
								4930556N13Rik	4.54077	0.00143078	2.84443
								Gm11886	4.36194	0.00143078	2.84443
								Ptpn4	3.94662	0.00143078	2.84443
								Gm15374	5.89199	0.00143094	2.84438
								Kif24	3.00737	0.00143094	2.84438
								Gm16287	2.18697	0.00143094	2.84438
								Clasp1	1.69859	0.00143124	2.84429
								Gm11011	20.5456	0.00143194	2.84408
								Ccdc30	3.66928	0.00143301	2.84375
								Gm8839	1.94224	0.00143301	2.84375
								Gm6238	3.34364	0.00143909	2.84191
								St6galnac2	6.67137	0.00144741	2.83941
								Tex14	23.4815	0.00145614	2.8368
								Gm15243	7.38996	0.00146217	2.835
								Gm16179	3.0497	0.00146393	2.83448
								P2ry4	2.23856	0.00146393	2.83448
								Trps1	2.66572	0.00147124	2.83232
								Mettl21b	1.93588	0.00147655	2.83075
								Lrp2	2.8056	0.00148066	2.82954
								Gm16726	2.5719	0.00148066	2.82954
								Gga3	2.39408	0.00148066	2.82954
								Ccnt2	2.07224	0.00148073	2.82952
								Sap18	4.50613	0.00148516	2.82823
								Phlpp1	2.68492	0.00149171	2.82632
								Actb	4.61727	0.00150023	2.82384
								AI182371	2.89549	0.00150083	2.82367
								Ccnl1	3.02783	0.00150533	2.82237
								Naa35	1.72454	0.00150906	2.82129
								Ywhaz	2.45717	0.00151067	2.82083
								4931431C16Rik	3.22828	0.00151201	2.82045
								Kdm5a	1.99694	0.00151405	2.81986
								Ccdc114	2.16064	0.0015161	2.81927
								Paqr6	3.50252	0.00151747	2.81888
								Samd8	1.91759	0.00151747	2.81888
								Fcgbp	1.78792	0.00151747	2.81888
								Gm15890	16.3958	0.0015217	2.81767
								Gm16189	2.08198	0.0015217	2.81767
								Ccdc6	3.00243	0.00152547	2.8166
								Serinc4	3.19216	0.001526	2.81645
								Bdp1	2.84521	0.001526	2.81645
								Sertad2	1.70978	0.001526	2.81645
								4930431F12Rik	8.64953	0.00152758	2.816
								Gm15644	9.1018	0.00152828	2.8158
								9230117E06Rik	3.93463	0.00152849	2.81574
								Fryl	3.3241	0.00152849	2.81574
								4921522P10Rik	2.25815	0.00152849	2.81574
								Gm11439	4.94101	0.00152873	2.81567
								Gm10447	2.8572	0.00153395	2.81419
								Gm11366	3.82074	0.00153513	2.81386
								Gm12924	3.182	0.00153777	2.81311
								Gm20413	2.90249	0.00153777	2.81311
								Gm15901	2.53265	0.00153777	2.81311
								Dqx1	3.00966	0.00153962	2.81259
								Gm16133	2.94548	0.00153962	2.81259
								Gm12521	2.66743	0.00153962	2.81259
								Gtdc1	2.50496	0.00154104	2.81219
								Gm9936	1.88965	0.00154339	2.81152
								Smchd1	1.72021	0.00154339	2.81152
								Gm10728	3.0274	0.00155335	2.80873
								Slc6a20b	2.02739	0.00155634	2.8079
								4932438A13Rik	3.27388	0.00156021	2.80682
								Gm10704	2.48882	0.00156021	2.80682
								Gm15392	3.2371	0.00156473	2.80556
								Gm15076	3.00474	0.00156587	2.80525
								Pigz	4.66945	0.00157437	2.80289
								Gm15729	4.60151	0.00157437	2.80289
								Gm13407	3.15337	0.00157437	2.80289
								Fcer2a	3.12223	0.00157437	2.80289
								Herc2	1.51019	0.00157437	2.80289
								Gm12835	5.35874	0.0015748	2.80277
								Cspp1	2.69787	0.0015787	2.8017
								4933426D04Rik	5.44238	0.00158072	2.80115
								Gm16031	4.52684	0.00158085	2.80111
								Zmym4	2.62681	0.00158085	2.80111
								Huwe1	2.78375	0.00158177	2.80086
								Gstm2	2.66421	0.00158178	2.80085
								Slc4a4	1.79854	0.00158178	2.80085
								Best1	3.79415	0.00158419	2.80019
								Ifitm10	1.81881	0.00158419	2.80019
								Themis	2.87434	0.00158659	2.79954
								Ftcd	1.89743	0.00158659	2.79954
								Gm11628	5.93662	0.00159	2.7986
								Ap4e1	1.94022	0.00159	2.7986
								Gm13510	6.50592	0.00160087	2.79564
								Gm12909	5.17167	0.00160087	2.79564
								Atp8a1	4.59057	0.00160087	2.79564
								Mtm1	2.30493	0.00160087	2.79564
								Morc4	1.93481	0.00160087	2.79564
								Map2k4	1.55589	0.00160087	2.79564
								Asb11	2.23194	0.00160372	2.79487
								Egfl6	1.95197	0.00160372	2.79487
								Gm18284	2.74527	0.00160734	2.79389
								Gm11510	5.07087	0.0016089	2.79347
								Chic1	2.59215	0.0016089	2.79347
								Usp9x	1.97819	0.00160966	2.79327
								Vmn1r-ps62	3.31375	0.00161889	2.79078
								Gm15747	7.33748	0.001619	2.79075
								Cpeb3	4.4265	0.001619	2.79075
								Gm9770	3.09178	0.001619	2.79075
								Gm7803	2.47901	0.001619	2.79075
								Slc28a3	2.07746	0.001619	2.79075
								Ap1g1	1.89702	0.001619	2.79075
								9330159F19Rik	1.76198	0.001619	2.79075
								5830472F04Rik	3.06306	0.00162024	2.79042
								Prl8a1	2.67909	0.00162024	2.79042
								Dcaf17	4.20037	0.00162147	2.79009
								Gm8813	3.1043	0.00162147	2.79009
								Gm20445	2.37684	0.0016232	2.78963
								Ccdc171	3.96357	0.00162671	2.78869
								Maneal	2.55507	0.00162681	2.78866
								Heg1	2.3252	0.0016274	2.78851
								Gm15283	3.58489	0.00163421	2.78669
								Rgs1	16.9975	0.00163457	2.7866
								Gm16570	3.8804	0.00163457	2.7866
								Cops2	1.63808	0.00163457	2.7866
								Adcy3	2.26441	0.00164237	2.78453
								Pafah1b1	1.73874	0.00164237	2.78453
								1700064E03Rik	5.08014	0.00164558	2.78368
								Gm15981	3.6028	0.00164558	2.78368
								Mapre1	1.57273	0.00165508	2.78118
								Kcnab1	3.11563	0.00165692	2.7807
								Usp45	1.81128	0.00165698	2.78068
								Eif4g2	2.30845	0.00166	2.77989
								Cd69	4.64712	0.00166218	2.77932
								Medag	3.58336	0.00166218	2.77932
								Pdk4	2.16365	0.00166218	2.77932
								Foxn2	2.14243	0.00166242	2.77926
								2610204G07Rik	3.28065	0.00166354	2.77897
								Lif	4.79459	0.0016651	2.77856
								Gm15765	2.18215	0.00166626	2.77826
								Ppp1r12b	2.71233	0.0016684	2.7777
								Cryba2	2.50116	0.00166876	2.77761
								Gm14659	4.2715	0.00166996	2.77729
								Hist3h2ba	8.26611	0.00167264	2.7766
								D730045B01Rik	4.48031	0.00167264	2.7766
								2510049J12Rik	2.52895	0.00167264	2.7766
								Gm11389	5.33942	0.00167486	2.77602
								9330020H09Rik	3.05322	0.00167486	2.77602
								Tmem230	2.92904	0.00167585	2.77577
								Gm8818	2.86209	0.00167695	2.77548
								Gm13311	5.38127	0.00167813	2.77517
								Ccdc36	3.34922	0.00168003	2.77468
								Gm9719	3.76917	0.00168011	2.77466
								4930505O20Rik	3.91813	0.00168499	2.7734
								Gm9385	2.96089	0.00168499	2.7734
								Pde6g	2.77125	0.00168499	2.7734
								4930430J20Rik	2.55891	0.00168499	2.7734
								Hoxa3	1.61564	0.0016861	2.77312
								Ipo8	1.65148	0.00168645	2.77303
								Gm15550	2.50961	0.00168744	2.77277
								Fgf9	2.34006	0.00168744	2.77277
								Tmem245	1.90155	0.00168851	2.7725
								Foxp1	3.21251	0.0016896	2.77222
								Agxt2l2	3.69711	0.00168985	2.77215
								Zfp459	1.89514	0.00168985	2.77215
								Tnfrsf10b	2.47341	0.00169046	2.772
								Gm16208	2.80981	0.00169106	2.77184
								Plk2	6.2868	0.00169267	2.77143
								Gpr87	3.19491	0.00169554	2.77069
								Tspan18	2.09791	0.00169554	2.77069
								Gm9887	2.46744	0.00169771	2.77014
								BC039771	1.80125	0.00169771	2.77014
								St7l	1.61474	0.00170569	2.7681
								Pld1	2.85858	0.00170625	2.76796
								R3hdm2	2.30532	0.00170969	2.76708
								Sp1	2.28502	0.00171128	2.76668
								Gm15879	2.87721	0.00171349	2.76612
								Gm15334	37.0359	0.00171812	2.76495
								Rpsa-ps10	4.96916	0.00172432	2.76338
								Gm16146	6.8652	0.00172919	2.76216
								Ssbp3	1.71693	0.00172948	2.76208
								Sytl4	2.39601	0.00173043	2.76185
								Gm11442	5.89625	0.0017366	2.7603
								Helz	2.2153	0.00173725	2.76014
								Fth-ps2	3.20788	0.00173782	2.75999
								2010107G23Rik	4.34815	0.00174483	2.75825
								Mplkip	2.31699	0.00174483	2.75825
								Rex2	4.67706	0.00174556	2.75807
								Napg	1.81636	0.00175046	2.75685
								Olfr288	2.74454	0.00175056	2.75682
								Stag1	2.15048	0.00175274	2.75628
								Gm7399	2.3237	0.00175482	2.75577
								Ube3a	1.76132	0.00176052	2.75436
								Gm6478	2.53883	0.00176054	2.75435
								Slc7a14	1.76406	0.00176054	2.75435
								Gm10499	2.67679	0.001762	2.75399
								Dao	2.30736	0.00176229	2.75392
								1700034J05Rik	2.99226	0.00176669	2.75284
								Cux2	3.85516	0.00177228	2.75147
								Tc2n	2.25441	0.00177228	2.75147
								Xkrx	1.64979	0.00177479	2.75085
								1700001K19Rik	3.22911	0.00177481	2.75085
								Kif1b	2.94013	0.00177481	2.75085
								A230083N12Rik	4.40745	0.00177905	2.74981
								Gm15440	1.83849	0.00178658	2.74798
								Lrch3	1.82082	0.00178658	2.74798
								Slc6a2	1.77077	0.00178824	2.74757
								Cyfip1	1.88065	0.00179047	2.74703
								8430408G22Rik	4.64174	0.00179454	2.74605
								Arnt	1.69137	0.00179661	2.74555
								Aire	2.61846	0.00180111	2.74446
								Gm9776	2.12721	0.00180479	2.74357
								Proca1	1.90271	0.00180644	2.74318
								Myh9	2.01715	0.00181177	2.7419
								2024-03-07	1.72929	0.00181284	2.74164
								Nfat5	2.12988	0.0018169	2.74067
								Gm15721	2.12489	0.0018169	2.74067
								Gm15613	10.8754	0.00181811	2.74038
								Extl1	4.25692	0.00182305	2.7392
								Fbxw21	2.16066	0.00183411	2.73657
								Gm10055	3.8344	0.0018354	2.73627
								Taok3	4.60716	0.00183826	2.73559
								Pten	2.23677	0.001839	2.73542
								Cmklr1	6.01482	0.00183952	2.7353
								4933427I04Rik	2.16562	0.00183952	2.7353
								Nipal4	3.04878	0.00184373	2.7343
								Gm15185	3.66617	0.0018562	2.73138
								Zfp398	1.70278	0.00185836	2.73087
								Gm14425	2.96034	0.00185906	2.73071
								Pdxdc1	2.40465	0.00185906	2.73071
								Clcn7	1.64967	0.00185906	2.73071
								Acmsd	2.36272	0.00186264	2.72987
								Gm15371	5.02922	0.00187414	2.7272
								Defb42	3.11674	0.0018779	2.72633
								Asxl2	2.24864	0.00188159	2.72547
								Gm5444	2.92467	0.00188191	2.7254
								Bend4	1.9585	0.00188191	2.7254
								Vmp1	5.25991	0.00188511	2.72466
								Fblim1	2.83972	0.00188511	2.72466
								Crebbp	3.49334	0.00188957	2.72364
								Gm410	2.55212	0.00188973	2.7236
								Ctdspl2	1.6489	0.0018905	2.72342
								Bmpr2	2.02473	0.00189171	2.72315
								Gm13044	4.73204	0.00189462	2.72248
								Polg2	1.82864	0.00189507	2.72237
								Piezo2	2.03022	0.00189665	2.72201
								Gm14917	2.05926	0.00189673	2.722
								Svopl	2.5089	0.00189952	2.72136
								Ehmt1	1.72591	0.00189988	2.72127
								Zfp575	2.66279	0.00190025	2.72119
								Kat6a	1.85088	0.00190719	2.71961
								Gm11201	2.64269	0.00190942	2.7191
								Greb1	2.73458	0.00191112	2.71871
								Gm15145	6.69774	0.00191541	2.71774
								Zfp735	2.83465	0.00191541	2.71774
								Smpd3	1.79901	0.00191541	2.71774
								Fam227a	1.77979	0.00191608	2.71759
								Gm16072	2.58947	0.0019162	2.71756
								Gm12584	2.22617	0.00191938	2.71684
								Tmem255a	2.22238	0.00191938	2.71684
								Gm9727	2.0507	0.00191938	2.71684
								Tsc22d2	1.73905	0.00191938	2.71684
								1810022K09Rik	2.9471	0.00192082	2.71651
								Gm17374	11.9713	0.00192125	2.71642
								Gm16301	2.51196	0.00192125	2.71642
								Gm13207	3.69383	0.00192183	2.71628
								Gm16523	3.4783	0.00192183	2.71628
								Gm16140	3.23084	0.00192342	2.71592
								Csn3	3.18854	0.00192342	2.71592
								Ino80d	2.34017	0.00192342	2.71592
								Fbxl22	2.01219	0.00192342	2.71592
								Tmem44	2.10639	0.00193149	2.71411
								Map3k12	3.1703	0.00193688	2.7129
								Vezt	2.35101	0.00194063	2.71206
								Gm15327	4.83889	0.00194651	2.71074
								Gm15650	9.1452	0.00194746	2.71053
								Scd3	4.33482	0.00194746	2.71053
								Gm16169	4.23862	0.00194746	2.71053
								Gm16236	3.46028	0.00194746	2.71053
								Ninl	3.34204	0.00194746	2.71053
								Clec2h	3.33578	0.00194746	2.71053
								Stard6	2.96628	0.00194746	2.71053
								Lnp	1.97259	0.00194746	2.71053
								Kpna4	2.44992	0.0019475	2.71052
								Gm13051	15.3381	0.0019493	2.71012
								Zfp655	2.79668	0.00194956	2.71006
								Grik2	2.95571	0.00195113	2.70971
								Tbl1xr1	2.20154	0.00195113	2.70971
								Herc3	2.61797	0.00195306	2.70928
								Pou1f1	1.98583	0.00195306	2.70928
								Gm14420	1.86553	0.00195389	2.7091
								Brwd1	2.27596	0.0019603	2.70768
								Calcrl	2.48435	0.00196636	2.70634
								Cd209c	3.77484	0.001968	2.70598
								Ddc	2.49266	0.00197039	2.70545
								Anapc10	1.88232	0.00197039	2.70545
								Lamb1	3.13924	0.00197481	2.70447
								Gpm6b	2.75786	0.00197481	2.70447
								Tiparp	3.62862	0.00197525	2.70438
								Strn	1.71444	0.00197525	2.70438
								Vps8	2.48269	0.00197703	2.70399
								Gm14270	2.71227	0.00198299	2.70268
								4931440P22Rik	3.29265	0.00199167	2.70078
								Gm14200	7.16174	0.00199505	2.70005
								AA645442	8.60234	0.00200334	2.69825
								Ssbp2	2.83682	0.00200334	2.69825
								Phf20	2.65467	0.00200505	2.69787
								Gm13075	2.71989	0.0020082	2.69719
								Gm12720	5.1248	0.00201459	2.69581
								2024-09-02	2.02833	0.00201804	2.69507
								Gm4994	2.47586	0.00202229	2.69416
								Gm14343	4.92631	0.00203104	2.69228
								Stab1	3.21701	0.00203104	2.69228
								Myh7b	2.78438	0.00203104	2.69228
								Gm16103	2.50637	0.00203104	2.69228
								Gsk3b	2.20174	0.00203104	2.69228
								Gm11199	2.14911	0.00203104	2.69228
								Zfp345	2.20487	0.00203284	2.6919
								Gm13650	4.48195	0.00203861	2.69067
								Zeb1	2.53873	0.00205339	2.68753
								Alg9	2.3185	0.0020534	2.68753
								Ccdc141	2.08558	0.0020534	2.68753
								Gm12934	6.39136	0.00205584	2.68701
								Gm11380	8.19238	0.00205721	2.68672
								Gm9531	4.74568	0.00205721	2.68672
								Gm10478	4.62948	0.00205721	2.68672
								E230016K23Rik	3.51572	0.00206482	2.68512
								Epha1	7.45315	0.00206993	2.68404
								Gm4297	2.34212	0.00207211	2.68359
								Gm7638	2.81969	0.00207233	2.68354
								Gm15235	6.9909	0.00207374	2.68325
								Pikfyve	1.94619	0.00207374	2.68325
								Pcmtd1	1.62229	0.00209082	2.67968
								Gm15737	1.91287	0.00209223	2.67939
								Gm14382	5.95566	0.00209248	2.67934
								Gm11975	5.48621	0.00209248	2.67934
								Ppp1r3f	2.39984	0.00209248	2.67934
								Rbm39	2.05667	0.00209248	2.67934
								Gm7418	2.13669	0.00209361	2.6791
								Zbtb6	1.49298	0.00209361	2.6791
								Gm15547	2.35485	0.00209416	2.67899
								Gm12283	5.01871	0.0020948	2.67886
								Gm14422	4.744	0.0020953	2.67875
								Mllt3	2.11852	0.00209604	2.6786
								Gm11336	11.093	0.00209697	2.67841
								Btg1	5.8224	0.00209822	2.67815
								Gm9159	2.72256	0.00210668	2.6764
								Mpv17l	2.5017	0.00210668	2.6764
								Gm6754	2.14728	0.00210668	2.6764
								Gm13615	2.4864	0.00210821	2.67609
								Gm8378	3.08618	0.00211722	2.67423
								Gm20535	2.98184	0.00211722	2.67423
								Atp8b5	2.12182	0.00212662	2.67231
								D930020B18Rik	3.14278	0.00212742	2.67215
								Wdfy3	3.00189	0.00212742	2.67215
								Gm10271	35.834	0.00213603	2.67039
								Gm13940	8.01982	0.00213603	2.67039
								Ep300	1.68835	0.00213958	2.66967
								Gm11034	8.9264	0.00214294	2.66899
								Defb45	3.43319	0.0021456	2.66845
								Htt	2.08847	0.00214689	2.66819
								2210406O10Rik	2.52083	0.00214992	2.66758
								Ptbp3	1.56209	0.00214992	2.66758
								Tnfaip3	8.84985	0.00215951	2.66564
								Gm14667	3.7511	0.00215986	2.66558
								9330158H04Rik	2.36035	0.00216238	2.66507
								Tlr1	5.38146	0.00216661	2.66422
								Gm15590	2.82086	0.00216865	2.66381
								Gm15041	2.81851	0.00216865	2.66381
								Slfn9	1.90948	0.00216865	2.66381
								Crem	3.62365	0.00217253	2.66303
								Srcap	2.56058	0.00217471	2.6626
								Pold3	1.62668	0.00218205	2.66114
								0610038L08Rik	4.34984	0.00218491	2.66057
								Gm16420	2.3172	0.00218491	2.66057
								Mdn1	2.75969	0.00218535	2.66048
								Tph1	3.80283	0.00219429	2.65871
								Gm12035	2.19941	0.00219429	2.65871
								4933431E20Rik	3.28511	0.00219632	2.6583
								1700024J04Rik	2.15566	0.00219632	2.6583
								Tmtc3	1.98519	0.00219632	2.6583
								Fgl1	1.97992	0.00219632	2.6583
								Trp53inp2	5.82582	0.00219698	2.65817
								Ifnk	5.55331	0.00220989	2.65563
								Crybg3	2.95334	0.00220989	2.65563
								Ceacam2	1.66451	0.00220989	2.65563
								Gm8623	3.20626	0.00221186	2.65524
								BC024978	2.5473	0.00221186	2.65524
								Stox1	2.18143	0.00221186	2.65524
								Ophn1	1.75441	0.00221186	2.65524
								Ccdc77	1.85365	0.00222239	2.65318
								Lrrc18	33.005	0.00223147	2.65141
								Gm9985	4.02478	0.00223597	2.65053
								Rlf	1.86515	0.00223597	2.65053
								4930556J24Rik	1.71212	0.00223597	2.65053
								Ogn	4.29311	0.00223872	2.65
								Pde6a	1.86879	0.00223872	2.65
								Zfp71-rs1	1.7899	0.00223948	2.64985
								Gk5	1.70505	0.00224084	2.64959
								Gm12734	4.08618	0.00224446	2.64889
								Gm5380	3.17962	0.00224446	2.64889
								Gm18343	4.19244	0.00224524	2.64874
								Slc15a5	3.90172	0.00224524	2.64874
								Gm8399	3.33098	0.00224722	2.64835
								Gm12592	2.24471	0.00224908	2.648
								Stam	1.65928	0.00224908	2.648
								Zhx3	3.01048	0.00225029	2.64776
								Rhox8	2.61521	0.00225148	2.64753
								5830403L16Rik	2.1471	0.00225793	2.64629
								Uggt2	2.38133	0.00226189	2.64553
								Gm16759	4.74942	0.00226573	2.64479
								Nubpl	3.19236	0.00226889	2.64419
								Tet3	2.115	0.00226889	2.64419
								Foxr1	2.59051	0.00227182	2.64363
								Ceacam19	2.50837	0.00227186	2.64362
								Dll3	1.59638	0.00229224	2.63974
								Gm10160	18.909	0.00230637	2.63707
								Serpinb13	2.48904	0.00230851	2.63667
								D130062J21Rik	4.13535	0.00231296	2.63583
								D7Ertd443e	3.05172	0.00231958	2.63459
								Slco6c1	3.23721	0.00232273	2.634
								Zfp800	1.96222	0.00232299	2.63395
								Rpl31-ps13	5.06357	0.00232435	2.6337
								Gm9945	2.05955	0.00232849	2.63293
								Gm15823	3.43822	0.0023341	2.63188
								H2afy3	3.37324	0.0023341	2.63188
								Ugt1a6a	3.05828	0.0023341	2.63188
								Kbtbd2	2.97678	0.0023341	2.63188
								Abca4	2.47318	0.0023341	2.63188
								C230062I16Rik	2.05557	0.0023341	2.63188
								Drosha	1.59693	0.0023341	2.63188
								5330417H12Rik	3.45539	0.00234909	2.6291
								Il17c	2.30733	0.0023509	2.62877
								Trcg1	2.13157	0.00236262	2.62661
								Arhgap15	1.54654	0.00236262	2.62661
								Gm10051	16.9099	0.00236939	2.62536
								Fau-ps2	6.60458	0.00237033	2.62519
								BC053393	5.13044	0.00237037	2.62518
								Gjc3	2.24319	0.00237037	2.62518
								Gm10344	1.90444	0.00238204	2.62305
								Mast4	3.95112	0.00238512	2.62249
								Sat2	3.68098	0.00238512	2.62249
								Wdr17	2.15646	0.00238512	2.62249
								Gm11525	2.07179	0.00238512	2.62249
								4930402H24Rik	2.9552	0.00238584	2.62236
								H60c	2.21276	0.00239162	2.62131
								Obox3	2.1611	0.00240705	2.61851
								Gm16459	2.39812	0.00240717	2.61849
								Gm15645	1.94721	0.00241343	2.61737
								Ppm1h	3.72091	0.00241813	2.61652
								Olfr756-ps1	1.87895	0.00242654	2.61501
								Invs	2.89065	0.00242897	2.61458
								Gm9506	2.8051	0.00244073	2.61248
								Hus1b	1.99334	0.00244073	2.61248
								Gm13622	2.80297	0.00244132	2.61237
								Clvs1	3.96006	0.00244513	2.6117
								Tmem135	2.60049	0.00244874	2.61106
								Dyrk1a	2.4772	0.00245277	2.61034
								Cela3b	2.31559	0.00245665	2.60966
								Mpzl2	2.13718	0.00245912	2.60922
								Gm4876	4.85239	0.00246693	2.60784
								Slc25a43	2.19645	0.0024702	2.60727
								Tcof1	3.77746	0.00248144	2.6053
								Gm15551	2.53347	0.00249025	2.60376
								Lmnb2	2.30268	0.00249025	2.60376
								Celf2	1.95505	0.00249025	2.60376
								1700049G17Rik	2.94277	0.0024958	2.60279
								Csde1	1.81046	0.00249701	2.60258
								Frmd4a	1.78443	0.00249839	2.60234
								Gm10161	3.4346	0.0025008	2.60192
								Zfr	1.64688	0.00250116	2.60186
								BC106179	3.32102	0.00250237	2.60165
								Strc	2.19184	0.00250237	2.60165
								Gm15370	11.7873	0.00250426	2.60132
								Hspbap1	1.94041	0.00250426	2.60132
								Gm12230	4.27537	0.00250987	2.60035
								Arid1b	2.55783	0.00251175	2.60002
								Arhgef15	2.28126	0.00252393	2.59792
								Phxr2	5.02278	0.0025279	2.59724
								4930444E06Rik	2.67055	0.00252995	2.59689
								Braf	2.39919	0.00253303	2.59636
								Gm6169	3.11885	0.00254559	2.59421
								Stra8	1.65784	0.00254559	2.59421
								4930433N12Rik	2.41558	0.002546	2.59414
								Apc-ps1	2.63311	0.00254749	2.59389
								Slc5a3	2.18149	0.00254749	2.59389
								Fam196a	2.05456	0.0025525	2.59303
								Zfx	1.82024	0.00255274	2.59299
								Celf1	2.60965	0.00255332	2.59289
								Hace1	2.30916	0.00255332	2.59289
								Pnpla1	2.16926	0.00255332	2.59289
								Fgf8	2.13008	0.00255332	2.59289
								Ncoa6	1.95523	0.00255332	2.59289
								4930470G03Rik	1.90991	0.00255332	2.59289
								Prkci	1.58585	0.00255332	2.59289
								Madd	1.51027	0.00255332	2.59289
								Kcnq5	4.03452	0.00255412	2.59276
								Gm16244	2.64075	0.00255623	2.5924
								Apc2	1.93122	0.00255623	2.5924
								Wasl	2.15971	0.00255787	2.59212
								Gm8327	2.39836	0.00257093	2.58991
								Gm3755	4.12012	0.00257885	2.58857
								Gata5	1.91899	0.00257885	2.58857
								Rps6ka3	2.08784	0.00257981	2.58841
								Orm2	5.45363	0.00258974	2.58674
								Gm16555	2.63372	0.00259201	2.58636
								Gm14443	2.05416	0.00259222	2.58633
								Arih1	1.97975	0.0025952	2.58583
								Ttll13	1.84728	0.0025952	2.58583
								Esrp2	3.56453	0.00259758	2.58543
								Gm15718	3.42195	0.00259758	2.58543
								4930404N11Rik	1.85505	0.00259758	2.58543
								Gm9308	22.8695	0.00259872	2.58524
								Gm13954	2.51683	0.0026026	2.58459
								Gm7613	4.73662	0.00260696	2.58387
								Btbd11	4.00884	0.00260818	2.58366
								4930562C15Rik	3.29151	0.00261309	2.58285
								Slc23a1	2.72676	0.00261309	2.58285
								9130019P16Rik	1.96675	0.00262195	2.58138
								Gnaq	2.74494	0.00262332	2.58115
								Snai2	2.24981	0.00262332	2.58115
								Amn1	2.07708	0.00262332	2.58115
								Gm11935	6.0696	0.00262341	2.58113
								Gm12516	2.0556	0.00262367	2.58109
								BC030499	4.14761	0.00262367	2.58109
								Tgfbr1	2.33172	0.00262427	2.58099
								Gm2244	2.58472	0.00263603	2.57905
								Ankrd50	1.63704	0.00263603	2.57905
								Dusp13	2.77037	0.00263736	2.57883
								Gm13748	3.03444	0.00264662	2.57731
								C78197	2.33962	0.00265039	2.57669
								Wdr25	1.7592	0.00265813	2.57542
								Setd5	1.83595	0.0026671	2.57396
								Hipk2	3.24998	0.00267028	2.57344
								Tpgs2	1.72825	0.00267028	2.57344
								Amd-ps3	2.4366	0.00267175	2.5732
								Abcc10	2.0177	0.00267175	2.5732
								Rasa1	1.89722	0.00267175	2.5732
								Hook3	1.82113	0.00267175	2.5732
								Mycbp2	1.68598	0.00267175	2.5732
								Lyst	2.43708	0.00268405	2.57121
								Hist1h2ai	15.3306	0.00268696	2.57074
								Gsdma	1.991	0.00268696	2.57074
								Gm15220	5.51386	0.00269151	2.57
								Fam124b	1.89172	0.00269887	2.56882
								Tfap2a	1.81999	0.00269887	2.56882
								Lrrcc1	1.56017	0.00269887	2.56882
								Gm13055	1.82099	0.00271564	2.56613
								Gm9990	2.15323	0.00273069	2.56373
								Gm12715	5.0848	0.0027312	2.56365
								Rgs20	1.55761	0.0027312	2.56365
								L3hypdh	1.54041	0.0027312	2.56365
								Dab2	2.82265	0.00273303	2.56336
								Asphd1	2.87487	0.00273583	2.56291
								Dock11	1.69895	0.00274359	2.56168
								Tex12	3.38732	0.0027596	2.55915
								Gm10269	3.13799	0.0027596	2.55915
								Slc16a11	1.84957	0.0027596	2.55915
								Atf2	1.6332	0.0027596	2.55915
								Gm12253	1.86149	0.00276084	2.55896
								Gm10335	3.0057	0.00276552	2.55822
								Mkl2	2.41304	0.00276591	2.55816
								Ncoa2	2.01218	0.00277871	2.55616
								Gm13441	2.88	0.00278173	2.55568
								Myl2	2.53348	0.00278173	2.55568
								Gm14023	1.87205	0.00278243	2.55558
								Gm15367	1.9058	0.00278281	2.55552
								Esr1	3.42095	0.00278523	2.55514
								Pbrm1	1.94153	0.00278615	2.555
								Zfand5	4.55072	0.00279218	2.55406
								Atp6v0d2	1.76775	0.00279218	2.55406
								Scrn1	1.79725	0.00279851	2.55307
								Vps13d	1.73899	0.00279851	2.55307
								2310058D17Rik	1.99189	0.00279884	2.55302
								Gm15690	3.64492	0.00280711	2.55174
								Mertk	2.27481	0.00280711	2.55174
								Kcna7	11.3533	0.00282989	2.54823
								Siah2	2.79699	0.00282989	2.54823
								Ptchd1	2.51561	0.00283391	2.54761
								Cltc	1.61902	0.00283464	2.5475
								2310014L17Rik	2.35824	0.00283959	2.54674
								Psg23	1.87313	0.00284061	2.54659
								Bmp8b	1.81472	0.0028414	2.54647
								Slc37a2	1.67389	0.00284249	2.5463
								Gm11688	5.05177	0.00285149	2.54493
								Rps3a2	2.52145	0.00285426	2.54451
								Scn3a	1.85313	0.00285533	2.54434
								Larp1	5.67762	0.00286104	2.54348
								Napb	2.18919	0.00286104	2.54348
								Muc6	2.82908	0.00287002	2.54212
								Papola	1.60459	0.00287002	2.54212
								Lcorl	3.24135	0.00287311	2.54165
								Gm11209	2.31454	0.00288109	2.54044
								Chrna5	2.0226	0.00288434	2.53995
								Hspe1-ps3	3.81829	0.00289489	2.53837
								Gm13543	5.67775	0.00290497	2.53686
								Gm15351	2.39712	0.00290497	2.53686
								Gm17324	2.70917	0.00290963	2.53616
								Skint7	2.21123	0.00290963	2.53616
								Boll	2.16324	0.00291968	2.53466
								C130036L24Rik	2.05751	0.00291968	2.53466
								4930570G19Rik	2.04463	0.00292043	2.53455
								Exoc6b	1.94114	0.00292043	2.53455
								Gm16074	3.90212	0.00292979	2.53316
								Gm13184	3.06713	0.00292979	2.53316
								Gm13406	2.84043	0.00292979	2.53316
								Gm10912	2.33219	0.00292979	2.53316
								Nr1h5	2.01632	0.00292979	2.53316
								Gm15845	1.90531	0.00292979	2.53316
								Hltf	1.8912	0.00292979	2.53316
								Gm12176	1.82127	0.00292979	2.53316
								Tspyl1	1.66089	0.00292979	2.53316
								Gm17092	4.25463	0.00293214	2.53281
								Ccdc50	1.65014	0.00294241	2.5313
								Kcns1	1.71884	0.00294319	2.53118
								Gm13666	2.1813	0.0029534	2.52968
								Zfyve28	3.31153	0.0029557	2.52934
								Mga	1.54612	0.00295708	2.52914
								Gm13664	4.16361	0.0029582	2.52897
								E330020D12Rik	2.53273	0.00295959	2.52877
								Gm17509	2.45768	0.00295959	2.52877
								Gcm1	1.69418	0.00296144	2.5285
								9930021J03Rik	2.48431	0.00296376	2.52816
								Gm16546	2.38382	0.00296376	2.52816
								Dgkh	1.93929	0.00296376	2.52816
								Sema3c	2.00209	0.00296409	2.52811
								Sox9	1.87526	0.00296409	2.52811
								Lphn3	5.17126	0.00297032	2.5272
								Mto1	2.22686	0.00297032	2.5272
								Gm16233	1.93265	0.00297427	2.52662
								Gm15800	2.45113	0.00297564	2.52642
								Lrrc8d	1.38834	0.00297564	2.52642
								Gm14593	6.80428	0.00297753	2.52614
								Hspe1-ps2	6.76614	0.00297946	2.52586
								Fam161a	1.73535	0.00298323	2.52531
								Usp16	1.56162	0.00298323	2.52531
								Cdc73	1.94586	0.00299688	2.52333
								1700006D18Rik	10.4555	0.00299767	2.52322
								Gm13354	4.53539	0.00299767	2.52322
								Exd1	2.53049	0.00299767	2.52322
								B4galt5	2.42707	0.00299767	2.52322
								Gls	1.908	0.00299767	2.52322
								Usp7	1.79482	0.00299767	2.52322
								Plxna2	1.72871	0.00299767	2.52322
								Dhtkd1	4.2722	0.00300863	2.52163
								Klf6	4.36109	0.00301012	2.52142
								Creb5	1.7482	0.00301012	2.52142
								Pde7b	2.20593	0.00301795	2.52029
								1700101G07Rik	2.42367	0.00301933	2.52009
								Rsg1	2.34046	0.00302871	2.51874
								Apc	2.31529	0.00303177	2.5183
								Gm7494	2.61967	0.00303944	2.51721
								Gm12398	9.10731	0.00304751	2.51605
								Wnt11	5.07283	0.00304751	2.51605
								Tmem132c	3.14681	0.00304864	2.51589
								9430073C21Rik	1.95052	0.00306688	2.5133
								Gm9929	2.2894	0.00306699	2.51329
								Mcidas	2.09464	0.00306699	2.51329
								Rbp7	3.22071	0.00306912	2.51299
								Efcab12	1.84163	0.00306912	2.51299
								Gm16163	2.64447	0.00307125	2.51268
								Pp2d1	2.7208	0.0030754	2.5121
								Ddx5	1.53978	0.00307834	2.51168
								Srpk3	4.42381	0.00307981	2.51148
								BC028777	3.56386	0.00307981	2.51148
								Zbtb40	1.73408	0.00308184	2.51119
								2410089E03Rik	2.77344	0.00308371	2.51093
								Slc9b1	2.0094	0.0030846	2.5108
								Gm16210	4.49596	0.0030847	2.51079
								Chd8	2.0379	0.00308576	2.51064
								Gm15664	4.68696	0.00308616	2.51058
								Slc26a3	3.67469	0.0030912	2.50987
								Gm16113	2.81473	0.00309223	2.50973
								Gm12254	5.23948	0.00309377	2.50951
								Colec12	2.62933	0.00309377	2.50951
								Ifrd1	2.19054	0.00309712	2.50904
								Osgin2	1.88171	0.00311319	2.50679
								Gm11604	3.16515	0.00312186	2.50559
								Aim1l	2.84014	0.00312919	2.50457
								Gm15492	3.92884	0.00313558	2.50368
								9830144P21Rik	2.01173	0.00313558	2.50368
								Csmd3	3.6681	0.00313756	2.50341
								Gm15897	2.39723	0.00313756	2.50341
								Gm8738	5.96368	0.00314399	2.50252
								Pgk1-rs7	3.00232	0.00314629	2.5022
								Bbs1	2.06434	0.00315374	2.50117
								Pdzd4	2.02049	0.00315561	2.50092
								Rint1	2.26839	0.00315829	2.50055
								Cd46	2.48798	0.00315991	2.50033
								Pspc1	1.75852	0.00315991	2.50033
								Ctnnd2	2.46965	0.00316824	2.49918
								Ift80	2.79656	0.00317294	2.49854
								Tmed5	1.77666	0.00317294	2.49854
								Scx	2.30464	0.00317387	2.49841
								Trmt10a	1.56407	0.00317387	2.49841
								Rpsa-ps9	2.81334	0.00318284	2.49718
								Gm15738	3.69444	0.00318993	2.49622
								Gm11745	2.42884	0.00319039	2.49616
								Gsdma2	5.07258	0.00319149	2.49601
								Il18bp	2.03203	0.00319149	2.49601
								Mtmr1	1.6594	0.00319149	2.49601
								1700025N21Rik	5.83711	0.00319781	2.49515
								Zfp385c	1.45813	0.00321661	2.4926
								Tpd52	2.1567	0.0032175	2.49248
								Gm13556	4.01015	0.00321899	2.49228
								Zzef1	1.69739	0.00324326	2.48902
								Ipmk	2.18646	0.0032467	2.48856
								Unc5c	1.69925	0.00325916	2.48689
								Dgkg	1.6592	0.00325916	2.48689
								Mfap5	3.46789	0.00326064	2.4867
								Leng9	1.75234	0.00326482	2.48614
								Gm3287	2.80162	0.0032742	2.48489
								Gm5805	4.17789	0.00327517	2.48477
								Zfp11	2.11804	0.00328576	2.48336
								Smg7	1.52843	0.00328576	2.48336
								3110009E18Rik	1.80202	0.00329074	2.48271
								Vcpip1	1.56635	0.00329803	2.48174
								Gm16317	1.59991	0.00330386	2.48098
								Zfhx3	2.95356	0.00330899	2.4803
								Gm13381	4.23854	0.00331227	2.47987
								Gm15608	3.03631	0.00331514	2.4795
								4930571N24Rik	2.72815	0.00333101	2.47742
								Tcte2	3.3504	0.00333105	2.47742
								D130043K22Rik	2.50706	0.00333496	2.47691
								I0C0044D17Rik	1.80388	0.00334008	2.47624
								Agl	1.48887	0.0033461	2.47546
								Gm15346	5.68951	0.00335336	2.47452
								Col27a1	2.44492	0.00335336	2.47452
								Gm16581	2.4184	0.00335336	2.47452
								A830080D01Rik	1.93773	0.00335336	2.47452
								Agbl4	1.91058	0.00335336	2.47452
								Thada	1.83645	0.00335336	2.47452
								Trib1	5.78568	0.00336162	2.47345
								Pdpk1	2.26428	0.00336228	2.47337
								Klf11	2.40497	0.00336376	2.47317
								Myom2	1.64884	0.00336376	2.47317
								Gm14764	4.46233	0.00336864	2.47254
								Gm6058	6.55621	0.00338376	2.4706
								Gm13544	1.52497	0.00338376	2.4706
								Cpeb2	5.47417	0.00340259	2.46819
								Smad7	3.35313	0.00340821	2.46747
								Tpm3-rs7	1.8509	0.00340821	2.46747
								Utp14b	3.08069	0.00341	2.46725
								Gm17541	1.98733	0.00341458	2.46666
								Tnrc6c	1.71689	0.00341458	2.46666
								Gm16023	2.70789	0.00341944	2.46604
								Lrrc2	1.46982	0.00342734	2.46504
								Gm11128	2.61599	0.00342776	2.46499
								Gm17191	3.35518	0.00343191	2.46446
								Cyp2j5	2.15948	0.00343402	2.4642
								Gm5494	11.933	0.00343634	2.4639
								Baz1a	1.98532	0.00344263	2.46311
								Ube2w	2.97243	0.00345586	2.46144
								Gm15950	2.19946	0.00345586	2.46144
								Gm11212	1.80889	0.00345586	2.46144
								Hist1h2bq	9.10017	0.00346696	2.46005
								Gm10775	2.40406	0.00346696	2.46005
								Apol7e	2.29736	0.00346696	2.46005
								Gm15654	2.09089	0.00348099	2.4583
								Gm11576	2.52293	0.00348175	2.4582
								Gm17096	2.35807	0.00348779	2.45745
								Faxc	1.76451	0.00349026	2.45714
								Taok1	2.02911	0.00349226	2.45689
								Gm5822	2.59292	0.00349271	2.45684
								Gm12503	4.98198	0.00350441	2.45538
								Gm12483	4.7788	0.00350441	2.45538
								Hmgb1-ps5	5.22057	0.00351225	2.45442
								Ints6	1.54203	0.00351225	2.45442
								B3galt5	2.33344	0.00351754	2.45376
								Wnk1	1.90058	0.00351813	2.45369
[truncated: 13,470 more rows]

## Sheet: AML genes miR-196b targets 
Supplementary Table 1. Identification of AML assoicated genes regulated by miR-196b.
Intersection of genes upregulated in miR-196b-/-Dnmt3a+/-Flt3ITD AML (adjusted p<0.05) versus Dnmt3a+/-Flt3ITD AML, predicted miR-196b targets, and experimentally defined miR-196b pulldown targets with activity in MLL-AF9 AML in vivo shRNA screen (Supplementary Figure 2B).
Predicted miR-196b targets (PMCID: PMC9588567)		Upregualted in miR-196b-/-Dnmt3a+/-Flt3ITD AML (adjusted p<0.05, mouse-human gene symbol converted)		miR-196b pulldown target enriched in MLL-AF9 AML shRNA screen (PMCID: PMC6080909)		miR-196b pulldown target depleted in MLL-AF9 AML shRNA screen (PMCID: PMC6080909)
ONECUT1		GRIP2		SPTSSA		ANXA1
GDF3		CCDC107		PHC2		CDK14
TRMT10A		B3GALT2		TAF5L		HNRNPD
TMEM144		KCTD4		TMEM184C		LEPROTL1
BTF3L4		NKAIN3		RRAGD		PTGR1
PTBP2		SNHG11		HNRNPM		ABHD10
MTMR14		IGF2BP1		LRRFIP1		ELOVL7
KLH23		PAQR3		CDKN1B		PLAGL2
ZNF773		CXCR6		EPHA7		POLA1
POU2F1		ZMAT1		MXD1		POU2F1
DMTF1		PSCA		RBM26		SEPT2
PRELID2		LRRC4		HOXA7		TRIM13
TKTL2		PLN		TRIB1		SPIDR
ZNF208		EVA1C		CPSF7		BRAF
PRR23A		TESC		HOXA1		IKZF5
WDR78		VEPH1		IPO8		PTBP2
UGT2A1		PNPLA3		RALB		SAV1
UGT2A2		MGAT4C		WDR75		SPATS2
WDR25		FAU		DCP1B		SPRYD4
XAF1		FGD4		ENOX2		ZCCHC9
PLN		PUM2		MAP2K6		ZKSCAN5
ZBTB37		ONECUT3		MDM4		DNA2
AUH		ACSS3		PRDM2		ERI2
KLRB1		STYK1		PRPF8		HNRNPA1
KLHL4		AIRN		RDH10		NARS
PRTG		EAF2		EPC2		TBPL1
DIMT1		ZNF248		IKZF1		AAK1
SLC9A2		MESP2		OSBPL3		ARL15
LIX1L		NOX4		PRELID2		CANX
SNX24		YBEY		RPRD2		CDK12
SLC41A2		TMEM184A		SLC9A6		COIL
DMPK		CPA6		ANAPC5		CSNK1G3
LGALS8		ANGPT2		MLF1		FUT8
CCL15		CCDC60				PIP4K2A
TRMT1L		SLC25A2				STRBP
SLC35D2		CDKAL1				POLR1B
ATRNL1		TMPRSS11BNL				RBM8A
ING3		MMP12				TFDP2
VWA9		SCARA5				DPY19L4
PABPC1L2A		PRSS55				GEM
FNDC3A		OPCML				LANCL1
THSD7A		COL17A1				RAB11FIP2
LRP4		EGFR				TFAM
DOC2A		TMEM150C				JAGN1
MLK4		GRK1				R3HDM1
SRL		GNGT1
ACTB		CDH3
XYLT2		ADRA1A
DFFA		ANGPTL7
DNAJC10		ZBTB8B
MTHFD2L		MBD5
SNX13		PTP4A1
RNF10		BEND6
AKAP6		GTF2A1
SLC31A2		SLC25A18
NAALADL2		CSF2
DAZ4		ZFP30
MTRNR2L4		RNGTT
TTLL4		RAG2
GDPD4		ZNF488
DAZ2		CHRNA2
DAZ1		AGTPBP1
DAZ3		TCF20
CDC7		SVEP1
LPAR3		APOD
CD86		WT1
RPP25L		OXT
KHDC1L		GCNT7
RGPD1		SLC7A11
PPT2		SH3GL2
PORCN		NRON
KRTAP24-1		NEXN
SULT2A1		PLA2G4E
PARD3B		ZNF142
AL136115.1		PDE6H
FKTN		MYSM1
ZNF24		SLC38A11
SFT2D3		CTRC
PSMB2		UGT1A5
PAPOLA		ASTL
TYRP1		TMPRSS11D
ERBB2		HERC1
SNTN		SLC24A4
CTSH		PAPOLG
NSD1		TULP1
PLCH1		GLA
LPXN		AP3B2
WNT2B		NECAB1
NME9		CYB5D2
CDR2		GRK4
IFT57		UPB1
LSAMP		EMC9
RTKN2		CAPS2
C9orf40		C10orf120
FCRL4		HSD3B2
ACP6		ANKRD12
CTBS		BBS5
FGD6		FLI1
LDOC1		CHST3
GPRASP1		ZBTB20
RGPD6		PROKR2
VPS33A		MBTD1
ARSJ		GATA4
PPP4C		VPS13B
CACNA2D1		DPYSL2
GAPRR1		PHF8
MAOA		ALDH1L2
FKBP6		EIF4E1B
METTL17		PLEKHD1
POMT2		PNRC1
GALNTL5		SYT13
SLC5A11		KATNAL2
RGPD8		ZNF644
MMS22L		EP400
ADAP2		COL10A1
TTC21A		CASZ1
KHDC1		DPYSL5
KIAA1024		TULP3
LRRC23		LSM12
FAM160A1		LOXL2
TMEM87A		CCL11
GRIK5		RSF1
DPY19L4		TFAP2C
APOBEC4		CNDP1
CCDC7		NFKBIZ
SCBP		BMP2K
TMEM142		DPP6
PARP6		GPR151
HACL1		HIVEP3
AC120194.1		MYH8
ATF6		GIGYF2
NDUFAF4		NKX1-2
SLC22A6		CHD2
SREK1IP1		PARVA
CCDC126		GRIN1
C4orf22		USP50
LIFR		TBCK
RBM25		LEFTY2
PRKG1		SLC15A1
TRIM71		ZNF407
KXR4		ECM2
CTSO		CEP350
TRHDE		DNM3
FUNDC2		SERPIND1
RGPD5		KCNJ13
MRPL39		TRHR
UGT3A1		C8orf89
PLEKHA2		AKR1D1
KMT2C		CR2
NBPF12		PCSK2
TMEM196		INSRR
MBD5		HOXB1
KCNJ6		PRODH2
LHX9		PPFIA2
TNFSF12		LTBP1
CAPRIN2		MEIS1-AS2
BMP8B		OPRM1
SLC26A4		UBN2
NUPL1		GLRA3
ZNF704		PARG
SLC25A35		UNC93A
NBPF9		CGN
EDNRB		AFF2
C2CD2L		CLRN1
MAST4		SLC6A18
HSPA4L		TRIM43B
DAPK2		VWA3A
ZNF473		LRRC8E
TRPM3		ADRA2B
CYP1A1		WIPF3
BRAF		TIGD4
ITGAV		EVC
TNRC6A		PIWIL4
LHFPL2		FANCI
MASP1		PTPRD
FAM135A		MAP3K1
SRP9		ITPR2
GUF1		ATXN2
BBX		AWAT2
HID1		CSDC2
TBC1D12		CEP85L
P2RY1		SLC1A7
DNAJC25		SLC12A8
GALNT7		GPR21
NYNRIN		DCBLD2
TESPA1		JAM2
C14orf28		EDIL3
CALM13		XPNPEP2
NHLRC2		VSX2
TDRD6		TGM5
ZFYVE26		MYH7
ENOX1		PARP9
RDH11		RALGAPA2
FAM162A		DOK6
TTLL7		BTBD16
LONP2		VAV3
RSPH10B2		NCKAP5
ELMOD2		CNOT4
RNMT		SLC10A1
CERS5		NMRK2
RPS27A		AMBRA1
SLC25A37		STX19
ANAPC4		CDK12
UBE2W		TMEM168
CRHR2		NKD2
USP53		BSDC1
ITPRIPL2		ALG13
MRPL45		ATAD2B
ZNF3548		ASCC3
NLGN1		ESR2
TNPO1		PPP1R10
NAV2		FNDC9
UBR5		RGS9
ALDH1L2		RAB9B
GGCX		ANKEF1
MAL		APEX2
FP15737		AZIN1
ZEB2		PLEKHB1
GPNMB		NANOG
STAT3		STIM2
DTWD1		UBA6
AFF2		DYNC1H1
SNTG1		FAM193A
ONECUT2		CRX
CNOT2		FAM161B
BCO2		KIAA1328
ARPP19		TET2
KCTD2		GPR22
BZW1		APOL6
DICER1		APPL1
PDE1A		DIXDC1
SCCPDH		ARHGAP24
TMTC3		ENTPD7
KLHL42		NGFR
PPARGC1A		TOP1
ASAP1		MBNL1
IL10RB		PNOC
ZNF280D		HOXC4
REPIN1		GADL1
IFIH1		SHH
PDCD10		HAS3
NOCH2NL		MED13
GLUL		CEP128
MRC1		C4orf50
CPA3		GJD4
UBXN7		TAF7
AKNA		DNMT3A
KPNA4		TENM1
CHIA		DKK4
RSPH10B		ZFP62
PRSS12		OMG
DNM3		THOC2
PARS2		PRSS12
TRIQK		EXPH5
ATP1A2		CA5A
MRC1L1		USHBP1
SBCB		LOXL4
NTN4		ZNF750
DCP2		TEAD3
AP3M1		TET1
PDGFA		NAA16
FBXO21		GPR63
PDE7B		SLC13A4
BRWD3		ZFP37
PAPPA		TMC5
SERPINE1		SYP
C9orf156		S100G
APOL6		OOEP
MECP2		PDGFRL
SDR9C7		OTOA
ABCC8		GFPT2
SYMPK		SIRT1
ZRANB1		SHISA3
C5orf51		KCNMB1
SHOC2		KLHL15
LPP		PRLR
FCRL1		NBEAL1
ZMYM3		ALDH1A3
AHR		THSD4
PSME4		PTK6
BCL11A		YME1L1
A2ML1		SAG
RNF20		BEAN1
MYH15		EIF1
PAQR3		UGT1A2P
SFSWAP		PTPN5
SLU7		STEAP2
PLIN2		HSD17B13
SAMD8		SLX4IP
ADAT1		EPHA2
CTPS1		ORC4
SH3TC2		ZFP92
KCNS2		ULK4
TTN		NSUN7
FZD3		PTPRR
STARD13		TMEM88B
FOXRED1		CPNE9
GLRA1		SLC5A12
ARHGAP8		LRRTM2
NEO1		ELMOD2
USP48		RB1
S1PR1		BAZ2B
LONP1		NFE2L3
SLC35D1		APPL2
FMO2		WDR44
RAB7L1		TTYH1
SLC9A5		LPP
PDE11A		HTR2B
SCRT1		CCDC169
IQCH		CDNF
FAS		SETD2
SDHD		TBX6
RLIM		MEI4
EIF2AK1		GRB14
C5orf42		ACER3
LRGUK		YAP1
LPHN3		NPEPPS
EPB41L2		JPH4
RARS		TTC17
CNGB3		ACER2
RUFY1		WDR38
LAMA4		WDR31
FBXO27		TTC3
CDH8		HECTD2
RBM12B		ALOX12
CYP2U1		PHF21A
PTGR1		RPTOR
SSFA2		KDM4C
DUS4L		STK3
PDE12		GLCCI1
TTC6		CXCL5
PDE2A		DZANK1
STT3A		DENND1B
SF3B1		RFPL3S
EPB41L4A		MAP3K5
SLC7A8		CST6
WDR73		ANKRD13C
FASTK		CRP
COL8A2		REN
CT45A2		NR4A2
POLE		DNAJB6
MAST1		INPP5F
CT45A5		THAP1
ACVR2B		SYNC
SLC38A4		MPP3
ITGB6		AHRR
TRMT13		BRWD3
IMPG2		EPHA5
TMEM161B		AFF4
FAM135B		EXOC4
NEK10		NTRK2
ELMO2		POGZ
MKRN1		P4HA2
CFHR5		TOB2
GAREML		ARFGEF1
DENND6A		NF1
ACVR1C		USP33
HOXA7		CYP4X1
HOXC8		AUTS2
SLC9A6		TCF7L2
HOXA9		MEGF11
HAND1		RAPGEF6
WIPF2		KLF7
PSMD11		JARID2
CASK		RC3H2
NR6A1		CDK15
HOXA5		SSH2
GATA6		CNGA3
CCDC47		RGS22
BCAT1		C2orf50
COL1A2		CNTD1
HOXB7		UTRN
LRP1B		CRYBA1
VSNL1		PLD5
CCNJ		ATP10B
ZBTB26		DEPDC5
HOXB6		SCMH1
IGF2BP1		METTL21C
POLR3D		DENND1A
TRERF1		BTC
RCC2		ITGA9
ARHGAP28		MED1
FAM19A5		ZNRF2
ZNF385D		ASPA
PTPRG		ZFR2
SORCS1		PHC3
RSPO2		TMEM87A
TSPAN12		RUSC2
PACRGL		ENPP1
ZMYND11		CDKN1B
ERG		ADAMTS2
MAP3K1		PI15
CREBL2		WNT4
HIP1		SNAPC3
EXOC8		CLK1
GAN		CCR4
BIRC6		SRRM3
MBNL2		PPP1R12A
PVRL3		ARID1A
MRS2		LRRN4CL
COL3A1		TRIM63
CCDC39		AKAP5
LIN28B		ELF5
ZDHHC21		AANAT
TOX3		CNTN1
HOXB1		SPOPL
KCNQ5		DHX40
DCDC2		C1orf115
ENTPD4		COL26A1
DIAPH2		RAB34
LCORL		ZCCHC7
SSR1		NUP214
KCNJ2		PSD3
DDX19B		GPAT2
NRAS		PDZD2
FRMD5		ZC3H12C
PBX1		HMCN1
IGF2BP3		TRIM50
OTUD6B		COL22A1
ZNF710		LATS2
PAPOLG		ZBTB37
RAVER2		WFDC3
SPRED1		SUCO
RASGRP1		ZC3H12A
GALC		TMCC1
DCAF15		MACF1
CDYL		CYP2E1
HMGA1		DNAJC1
PFKFB3		MBNL3
GAS7		NLGN3
RASSF3		ZDHHC21
OPCML		PNPLA8
LARP4		JMJD1C
EXOC5		DLGAP1
LRRTM3		GREB1L
PRICKLE1		CUL5
SMAD6		PSMB11
2024-09-07		FANCC
SYNCRIP		CMBL
YOD1		RFX3
GTF2A1		RANBP2
NXPE3		PCDHB5
SNTB2		NRXN2
FRMD4B		DNAJB3
PPP1R15B		PTPN4
TMX1		KIF24
NAP1L1		CLASP1
ACSL6		CCDC30
HABP4		ST6GALNAC2
MAPK8		TEX14
MAP4K3		P2RY4
LOR		TRPS1
CBFA2T3		LRP2
NRXN1		GGA3
PPP6R2		CCNT2
FRRS1L		SAP18
TMEM245		PHLPP1
DIP2A		ACTB
CPEB3		CCNL1
COL24A1		NAA35
RXFP2		YWHAZ
EEA1		KDM5A
GLTP		PAQR6
HP1BP3		SAMD8
PAX7		FCGBP
CPM		CCDC6
NEDD4L		SERINC4
SPTSSA		BDP1
PALD1		SERTAD2
FAM127B		FRYL
C20orf112		DQX1
AQP4		GTDC1
LRIG2		SMCHD1
PHF20		SLC6A20
PARD6B		PIGZ
EPHA7		FCER2
CCM2L		HERC2
TMEM194A		CSPP1
SNX16		ZMYM4
ZNF507		HUWE1
SOX11		GSTM2
ABL1		SLC4A4
RPGRIP1L		BEST1
C12orf79		IFITM10
ROCK1		THEMIS
KCNC2		FTCD
TTL		AP4E1
CEP350		ATP8A1
GSPT1		MTM1
ARHGEF38		MORC4
RICTOR		MAP2K4
FAM222B		ASB11
SMARCC1		EGFL6
ABL2		CHIC1
ABI2		USP9X
UHRF2		CPEB3
LIN28A		SLC28A3
SETD8		AP1G1
PDGFRA		KIAA0408
EYA4		DCAF17
GPCPD1		CCDC171
ZNF281		MANEAL
PLEKHA8		HEG1
STEAP2		HIF1A-AS3
PLEKHA3		RGS1
SOCS2		COPS2
BACH1		ADCY3
RGS17		PAFAH1B1
MGAT4A		MAPRE1
GPC4		KCNAB1
FLRT1		USP45
CALM1		EIF4G2
RGL2		CD69
LPPR5		MEDAG
E2F7		PDK4
CPD		FOXN2
CECR6		LIF
CDKN1B		PPP1R12B
AZI2		CRYBA2
DIRC2		TMEM230
ANKRD49		PDE6G
EPS15		HOXA3
PRLR		IPO8
MED28		FGF9
ATP8B4		TMEM245
POTEE		FOXP1
ZNF462		TNFRSF10B
C1GALT1		PLK2
MSI2		GPR87
SFMBT1		TSPAN18
PBX3		ST7L
ERGIC2		PLD1
C4orf32		R3HDM2
KCTD21		SP1
IQCJ-SCHIP1		SSBP3
MARS2		SYTL4
CLCN5		HELZ
CELF2		MPLKIP
HOXB8		NAPG
RP1-170O19.20		STAG1
HMGA2		UBE3A
LCOR		SLC7A14
EPC2		DAO
KLHL23		C12orf71
SENP6		CUX2
ERI2		TC2N
LRIG3		XKRX
DDX19A		KIF1B
PANK2		LRCH3
NCS1		SLC6A2
POTEG		CYFIP1
POTEM		ARNT
SERP1		AIRE
NME4		PROCA1
ING5		MYH9
ICOS		NFAT5
DERL2		EXTL1
SCHIP1		TAOK3
SDCBP		PTEN
GRPEL2		CMKLR1
FAM127A		NIPAL4
ABCB9		PDXDC1
TMEM143		CLCN7
TBPL1		ACMSD
SNAP91		DEFB136
RDX		ASXL2
SOX12		BEND4
LRRC17		VMP1
SLC30A6		FBLIM1
RIOK3		CREBBP
LRRC4B		CTDSPL2
ZNF804B		BMPR2
FAM102B		POLG2
ZCCHC3		PIEZO2
ELAVL4		SVOPL
SUDS3		EHMT1
C15orf41		ZNF575
BLOC1S6		KAT6A
TMOD2		GREB1
YIPF6		SMPD3
STOX2		FAM227A
FOXP2		TMEM255A
SYT9		TSC22D2
CALM3		CSN3
ACER2		INO80D
ELF4		FBXL22
ERLIN2		TMEM44
PRUNE2		MAP3K12
MAPK1		VEZT
TEAD3		NINL
EEF2K		STARD6
HOOK1		KPNA4
CTDSP2		ZNF655
SOCS4		GRIK2
KLHDC8B		TBL1XR1
GPR156		HERC3
POLR2D		POU1F1
ZNF395		BRWD1
C11orf84		CALCRL
PPAPDC2		DDC
RUFY3		ANAPC10
TSPAN18		LAMB1
NDUFC2-KCTD14		GPM6B
XKR4		TIPARP
DOK6		STRN
UBE2G2		VPS8
MARCH7		SSBP2
FNIP1		PHF20
EBF1		STAB1
CHRD		MYH7B
CDC34		GSK3B
ARFGEF1		ZEB1
GCNT4		ALG9
TGFBR3		CCDC141
OTX1		EPHA1
COL1A1		PIKFYVE
LETMD1		PCMTD1
FAM178A		PPP1R3F
MIEF1		RBM39
MAGT1		ZBTB6
OSMR		MLLT3
ZNF516		BTG1
OCEL1		MPV17L
XKRX		C12orf56
CDC25A		WDFY3
BNC2		EP300
PIGU		HTT
PEG10		PTBP3
PPP1R16B		TNFAIP3
SLC2A12		TLR1
SUV39H1		CREM
COL14A1		SRCAP
PRDM5		POLD3
ZNF652		MDN1
AURKB		TPH1
IGDCC4		TMTC3
BEND4		FGL1
SMCR8		TP53INP2
KDM5A		IFNK
NR2C2		CRYBG3
HDX		STOX1
NRK		OPHN1
MOGS		CCDC77
RAP1GAP2		LRRC18
KCNV1		RLF
RANBP10		OGN
FGF14		PDE6A
CDV3		GK5
RAD23B		SLC15A5
RPS15		STAM
SLC8A2		ZHX3
APBA1		UGGT2
TRANK1		NUBPL
SLC25A22		TET3
NEURL1B		FOXR1
NOP9		CEACAM19
B3GNT7		DLL3
GYG2		SERPINB13
FAM110B		C10orf90
ZBTB39		SLCO6A1
YY1		ZNF800
KCNJ13		KBTBD2
ZNF689		ABCA4
ZNF248		DROSHA
HDAC9		IL17C
WDR37		ARHGAP15
RAD9B		GJC3
PCDH19		MAST4
UCKL1		SAT2
CDK8		WDR17
PARP8		PPM1H
SCRT2		INVS
PSENEN		HUS1B
TSC1		CLVS1
RALBP1		TMEM135
PCYT1B		DYRK1A
MANEAL		CELA3B
ARHGEF15		MPZL2
CCND2		SLC25A43
BACE2		TCOF1
ZG16		LMNB2
TAOK1		CELF2
ADCY9		CSDE1
NUP155		FRMD4A
LONRF3		ZFR
NHS		STRC
DOCK3		HSPBAP1
CDC20B		ARID1B
BRAP		ARHGEF15
RBPJ		BRAF
HLF		STRA8
GTDC1		SLC5A3
SOGA2		ZFX
FAM104A		CELF1
LTN1		HACE1
MTMR3		PNPLA1
ZBTB10		FGF8
SALL3		NCOA6
CDC73		PRKCI
FBXO45		MADD
ZNF354B		KCNQ5
SAP30L		APC2
RANBP2		WASL
C11orf57		GATA5
SMURF1		RPS6KA3
AJAP1		ORM2
AAK1		ARIH1
ARHGAP20		TTLL13
EIF2S2		ESRP2
ELK4		C16orf96
ZNF200		SLC23A1
KATNBL1		GNAQ
RP11-766F14.2		SNAI2
MRRF		AMN1
IGF1		TGFBR1
SLC31A1		ANKRD50
SEMA3A		WDR25
FAXC		SETD5
USP15		HIPK2
KLHL15		TPGS2
RSBN1L		ABCC10
SRD5A3		RASA1
C6orf203		HOOK3
DYRK2		MYCBP2
USP31		LYST
KMT2E		GSDMA
FAM53C		FAM124B
GNPTG		TFAP2A
ACTR10		LRRCC1
IBSP		RGS20
PPL		L3HYPDH
		DAB2
		ASPHD1
		DOCK11
		TEX12
		SLC16A11
		ATF2
		NCOA2
		MYL2
		ESR1
		PBRM1
		ZFAND5
		ATP6V0D2
		SCRN1
		VPS13D
		MERTK
		KCNA7
		SIAH2
		PTCHD1
		CLTC
		BMP8B
		SLC37A2
		SCN3A
		LARP1
		NAPB
		MUC6
		PAPOLA
		LCORL
		CHRNA5
		BOLL
		EXOC6B
		HLTF
		TSPYL1
		CCDC50
		KCNS1
		ZFYVE28
		MGA
		GCM1
		DGKH
		SEMA3C
		SOX9
		MTO1
		LRRC8D
		FAM161A
		USP16
		CDC73
		EXD1
		B4GALT5
		GLS
		USP7
		PLXNA2
		DHTKD1
		KLF6
		CREB5
		PDE7B
		APC
		WNT11
		TMEM132C
		MCIDAS
		RBP7
		EFCAB12
		PP2D1
		DDX5
		SRPK3
		ZBTB40
		SLC9B1
		CHD8
		SLC26A3
		COLEC12
		IFRD1
		OSGIN2
		CSMD3
		BBS1
		PDZD4
		RINT1
		CD46
		PSPC1
		CTNND2
		IFT80
		TMED5
		SCX
		TRMT10A
		IL18BP
		MTMR1
		ZNF385C
		TPD52
		ZZEF1
		IPMK
		UNC5C
		DGKG
		MFAP5
		LENG9
		SMG7
		C2orf76
		VCPIP1
		ZFHX3
		KIAA0319
		AGL
		COL27A1
		AGBL4
		THADA
		TRIB1
		PDPK1
		KLF11
		MYOM2
		CPEB2
		SMAD7
		TNRC6C
		LRRC2
		BAZ1A
		UBE2W
		FAXC
		TAOK1
		INTS6
		B3GALT5
		WNK1
		PLCD4
		TANGO2
		RC3H1
		CCNT1
		UBR1
		MAB21L2
		MDK
		SPRED3
		SLMAP
		SWT1
		WIPF2
		SND1
		ACER1
		CCDC97
		CHPT1
		ANKHD1
		RDH16
		RAD54L
		RNFT2
		ZMYM6
		RB1CC1
		RALGAPA1
		PRG4
		SLC20A1
		BACH2
		ALG11
		WDR72
		CCL28
		BICC1
		EML1
		MUL1
		MYO9A
		FAM229B
		TRIM17
		CCL24
		CYB5R4
		ARF4
		PDSS2
		ZDHHC5
		PLA2G2D
		FSTL1
		SLC6A8
		CHN2
		PDS5B
		CEP57
		FMR1
		BCAS3
		DENND2A
		ASCL4
		INPP4B
		MIDN
		LMTK2
		PHEX
		ZNF277
		CCDC78
		RNF141
		HOMER1
		RPL31
		ABHD2
		SAMD1
		FXYD4
		GJE1
		HPGDS
		NRK
		RAB14
		COL4A3
		ZBTB10
		SCAPER
		SPECC1
		SQSTM1
		DDIT3
		HTR1D
		SEMA6D
		PSMA3
		CCDC88A
		ITGA4
		SLC35A3
		YLPM1
		ASPN
		TRA2B
		PLSCR2
		PRKDC
		CBFA2T2
		CRB1
		RBM47
		GHR
		RASAL2
		AKAP11
		IQCB1
		APBB1IP
		TMF1
		TOR2A
		ARF6
		AGO4
		NDST4
		USP37
		MAFF
		POLA1
		NUP98
		TTLL5
		ZMYND8
		GLDN
		RETN
		ASXL1
		TMEM170A
		EIF4A2
		KLHL31
		PAG1
		CCL4
		TPK1
		ZNF451
		ADNP
		BAIAP2L1
		STAM2
		SHC2
		XYLT1
		KAT2B
		CTBP2
		PLAG1
		DCBLD1
		AKAP10
		WTAP
		ZC3H10
		ARHGAP26
		VASN
		CSNK1G1
		MIR22HG
		WDR81
		TNFSF15
		ZC3HAV1
		CERS6
		LRRC17
		RLIM
		DPY19L4
		IZUMO1
		TTLL3
		NFIB
		CAPN6
		TIAM1
		ASH1L
		ADAM28
		TRBJ1-4
		TIMELESS
		NFXL1
		SPAG6
		SDC4
		FOLR1
		BCORL1
		DGCR8
		MIPOL1
		ALMS1
		OSM
		CHRNB4
		SCYL2
		CHIC2
		MOV10
		CIT
		SLC43A2
		REL
		EPS15
		CFHR1
		WAC
		MAP4K5
		TRIM24
		ECT2
		MALT1
		RSPRY1
		YTHDC2
		WDR33
		UBE2H
		CDK14
		CDH23
		SGMS1
		GPBP1
		TMEFF2
		SRR
		KIAA0319L
		RAB3C
		FAF2
		PTGES3
		SLC9A8
		CLCN1
		GAB3
		LRRC39
		FBXO40
		SLC15A3
		NR2C2
		RNF135
		DTNB
		FAF1
		LCOR
		ZNF281
		STK4
		ECHDC2
		MEX3B
		EBF1
		NRIP2
		LPAR1
		CD4
		UCN2
		KIF5B
		TTC19
		ETV6
		HOXC9
		HMGCR
		WFDC12
		CLEC1B
		RAD51B
		FDXACB1
		FXYD2
		OCSTAMP
		IQSEC1
		PLA2R1
		USP34
		APOF
		FARP1
		PARD3
		UBE2U
		SASS6
		PLK4
		GGN
		CHRNA1
		MCMDC2
		ABHD12B
		FNIP2
		GCC2
		SALL1
		PIH1D2
		YTHDF3
		TRIM59
		SMC4
		EPCIP
		CP
		FBXO30
		DLEC1
		PIBF1
		LY6H
		NFIA
		GALNT15
		OSBPL7
		GFPT1
		WIPF1
		VAMP1
		RARG
		RUFY2
		CDK13
		SKIL
		CDO1
		DISP2
		SKAP1
		IQCH
		AGTR1
		RHPN2
		EXOC5
		RAPH1
		RAPGEF2
		CBL
		TFEB
		PIK3CD
		BRSK2
		ZCCHC2
		SUMO2
		SIMC1
		GPR107
		A4GALT
		ESRRG
		GHRL
		NR2E3
		TTPAL
		SSH1
		KDELR3
		STARD9
		KAT6B
		ERRFI1
		C1orf56
		ZNF326
		GCNT4
		SNRK
		KIAA1210
		EPG5
		RUNX1
		DMXL1
		SIX6
		CD47
		FCHSD2
		RAVER2
		VAMP4
		CSNK2A1
		RSPH10B2
		RALGAPB
		LAMP5
		SEMA6A
		BTAF1
		BFAR
		ZNF367
		HK2
		TLR4
		TULP2
		FOXJ3
		KCNK7
		FAR1
		PAX6
		ATG16L1
		UGT1A1
		GPATCH8
		ARPP21
		CCR5
		TOMT
		STAG2
		INTS8
		HMGCLL1
		CEP112
		EHD4
		C8orf34
		RBM12
		B3GNT9
		THRAP3
		XIAP
		RNF111
		APAF1
		PRR15L
		TNKS2
		CD160
		GJC1
		BCL2L11
		ZNF444
		BHMT2
		ARMC2
		ZSWIM6
		WASF2
		CAMSAP2
		XPR1
		FAM228B
		NUP160
		AFF1
		SEC24A
		GPNMB
		CEP170
		KRTAP3-2
		BARD1
		ANGPTL1
		BCL11A
		EZH2
		PPP1R15A
		ZNF518A
		SF1
		XRN1
		MCCC1
		CD3D
		SLC1A3
		ZBTB21
		PTGS2
		DOCK2
		TMEM204
		VPS39
		FAM107A
		PHRF1
		ZFAT
		ATP13A3
		SNX13
		CEP89
		TMEM190
		PPP1R9B
		BCL9
		PUM1
		KLF2
		SHPRH
		BRIP1
		NCOR1
		ATXN7L1
		CNOT6L
		GDF15
		ATF3
		BIRC6
		CXCR2
		ZNF25
		EDN1
		CASS4
		ABTB2
		USP6NL
		PDE4B
		TPST1
		FBXL17
		SENP7
		E2F7
		ZNF217
		IL4I1
		PRDM10
		LRRC8C
		UPRT
		DCST1
		PHACTR2
		CCL3
		KLRD1
		RERE
		SOS1
		ENO4
		MLLT10
		PURG
		CA10
		CFLAR
		EGR1
		SLC18B1
		LRP4
		KIAA0586
		PHKB
		SLC26A2
		MAOA
		HDAC4
		TEAD2
		SMYD3
		TMEM170B
		DCLRE1C
		LEAP2
		VPS13A
		CEACAM20
		ZC3H3
		KANSL1
		PTGER4
		NR4A3
		OMD
		DCUN1D1
		AHR
		ZFAND2A
		MCTS2
		DISC1
		HPCAL4
		AASDH
		TAB3
		MS4A7
		CHD9
		TLDC2
		PALB2
		ITGA8
		PIAS1
		TOB1
		CBLB
		TOX4
		ALOX15B
		UGGT1
		EPC1
		LRBA
		PPP4R1
		WDR7
		ZNF622
		TNRC18
		LRRC24
		C1orf167
		GUCD1
		KDM6B
		AKAP9
		OTUD4
		SPON1
		HHAT
		UBE2F
		GLP2R
		NUP210L
		CAPRIN1
		ING3
		TRPM7
		SLC25A36
		SCUBE3
		PSMD14
		TLE4
		HES7
		ZNF148
		TANC1
		PNRC2
		OVGP1
		NUDT1
		STYX
		SYNJ1
		ZDHHC14
		MAFK
		ARHGAP5
		SCAND1
		TMCC3
		IRF2BP2
		ATRX
		CNNM4
		NAPA
		RMDN1
		RGS2
		ARL4C
		MRPL1
		EFCAB2
		MTMR10
		MAP3K7
		SLC9A7
		C20orf173
		SEC61G
		DNAJB14
		SACS
		TRAPPC8
		GGNBP2
		CLASP2
		ARL5B
		TRIP11
		OTUD1
		GPD2
		WDR35
		SETD1B
		AKT3
		LRP6
		UBR4
		MIER3
		DUSP10
		BIRC3
		LRCH1
		TBCE
		NLRC4
		ERC1
		CDK5RAP2
		EXT1
		MED6
		APBB1
		FBXW7
		DUSP11
		PFKFB2
		IRF4
		CEP120
		INO80
		ZFP36L1
		NPR2
		VPS37A
		SLC23A2
		RABGAP1L
		C5AR2
		ITGB1BP2
		SH2D4A
		TNRC6B
		MRPS18C
		LZTFL1
		NIPBL
		DMGDH
		RNF38
		BUD31
		SLC30A1
		RIN2
		XPO1
		PLEKHF2
		AGMO
		SPEN
		MRE11
		TIMP3
		ARHGAP21
		MOB3B
		AXL
		CELF3
		ORC3
		KIAA0040
		EIF2AK2
		PSME4
		DECR2
		N4BP2L2
		VIL1
		ULBP1
		DUSP23
		LRRC58
		CIC
		MROH1
		CHM
		PMAIP1
		VRK2
		ATF7IP
		NKIRAS1
		MAMSTR
		RELB
		TRRAP
		UBAP2
		NRXN1
		STAU1
		NUMB
		NAB1
		CATSPERG
		ARVCF
		FZD5
		ARG1
		ABI1
		RNF20
		CCDC82
		MLXIPL
		SLC17A5
		FANCL
		PAM
		MDM2
		CXCL2
		FNIP1
		DLC1
		CHD7
		KDM1B
		ZNF446
		KIRREL3
		BMP7
		SGPP2
		TMEM91
		YTHDF2
		COX7A1
		SMARCA5
		CCSER1
		IL2RB
		ST8SIA1
		DCUN1D4
		SOCS6
		SDCCAG8
		IQCC
		CCNG2
		PUS10
		RRAGD
		YWHAE
		MTMR7
		ERCC5
		TATDN1
		FEM1C
		PIAS4
		NFKBID
		TAC4
		ETS2
		CCNC
		NXT2
		DUSP2
		TRIP12
		UBTD2
		EXOC8
		GGTA1
		USP3
		DUSP5
		LY6G6E
		MAN1A2
		RGSL1
		SLAMF9
		UNC80
		COG5
		PFKFB3
		JPH3
		PRR14L
		CAPZA2
		XPO4
		WRN
		THSD7B
		P2RY13
		EML6
		SMTNL2
		NBAS
		FNBP1L
		PTPN22
		MTF1
		TRIM25
		MAPKAP1
		PELI1
		PLK3
		MAST2
		SPATA6
		RNPC3
		SNAP23
		CD44
		EPN2
		MAF
		FOSB
		CHKA
		FOXO1
		GARNL3
		CHD6
		ROCK1
		MC1R
		SNX29
		PPP2R2D
		CDH17
		GLIS3
		USPL1
		ELP4
		LATS1
		SFMBT1
		CTSC
		MAD1L1
		ANKRD61
		ZDHHC19
		RREB1
		RFC1
		MYO1B
		NFATC2
		CD8A
		MRPL17
		RAB11FIP3
		CDIP1
		SFXN5
		AMELX
		XRCC4
		SFI1
		NAV1
		GPBAR1
		GMEB1
		KHSRP
		LIPH
		CHML
		ASB3
		ZMIZ1
		SNTG1
		STRBP
		DLG1
		TAS1R3
		CPM
		NUFIP2
		IGF2R
		CD22
		SNX5
		TOR1AIP1
		PPP3CA
		KLF4
		HIPK4
		STON2
		PPP2CA
		UBR3
		SPATA2
		ALG6
		ISG15
		VPS13C
		ESCO2
		AQP7
		CYCS
		COG4
		TCTN2
		HAL
		TNS3
		SLC8A1
		MEF2A
		MIS18BP1
		PLCB4
		TYR
		EFR3A
		HYAL3
		ARID4B
		TP53BP1
		SPAG9
		ETV3
		PI4K2B
		ZBTB4
		MRPL48
		BLNK
		PTPN1
		PAK2
		CASC3
		DNAJB9
		CRTC1
		PEX10
		PLEK
		MCPH1
		RRM2B
		DFFA
		PXMP4
		DNAJB13
		SETDB2
		IL11
		UNC5D
		FBXW11
		HNRNPUL1
		RBM15
		KPNA1
		TRIM36
		PTPRC
		POT1
		KANSL1L
		UGT3A1
		PRKCE
		SDCBP
		ARAP2
		MMEL1
		HLX
		SLC29A3
		MAGI3
		DHDH
		FAM184A
		SLC38A8
		DDHD1
		GAL3ST3
		RARB
		SMARCA2
		FAM83A
		TM9SF4
		RARS2
		FYCO1
		UNC5A
		TAF13
		HNRNPU
		DOCK4
		HR
		N4BP2
		SMG6
		L3MBTL1
		SLC35E1
		USP15
		SHROOM1
		FARP2
		TLK2
		CLCA2
		NR3C1
		TRAM1
		WDR75
		LCLAT1
		NAA25
		DDX60
		HSP90AA1
		ELK4
		NNAT
		AHNAK
		SNX16
		SLCO3A1
		SP3
		TNF
		FRMD5
		ZNF182
		PRRG1
		INPP5D
		RBM48
		TMEM104
		LETM2
		CYLD
		LUC7L2
		LEF1
		GPCPD1
		ZSCAN20
		PTPRJ
		ACBD5
		LOC124904660
		CNTF
		SLC39A5
		SMARCC2
		TTBK2
		TUBGCP4
		GPR183
		SRGAP3
		PHKG1
		MRAP2
		DENND2C
		ERMN
		MLPH
		NEK1
		TSPYL4
		PARP4
		CERKL
		WBP11
		TBC1D1
		BTBD10
		TSPAN7
		SNX30
		TBC1D14
		EZH1
		FKBP15
		FGD1
		NAIF1
		LEMD3
		CASP8AP2
		AFTPH
		SGSM1
		ZFYVE16
		ATP7A
		TMEM126A
		ASPH
		PDHX
		SP2
		PHC1
		ATP8B2
		PSMD11
		NPPC
		CXADR
		TXNDC9
		RRAGC
		ANKFY1
		MAP3K8
		TTC23
		SESN3
		EME2
		PMPCB
		ADORA3
		RBL1
		RICTOR
		TLCD2
		ACSL4
		FOXO3
		DOCK8
		KPNA6
		ADAM22
		PIK3C2A
		WSB2
		HIVEP2
		ARHGEF26
		TMEM88
		JAM3
		LGMN
		ARRB1
		IMMP2L
		NSUN6
		CUL4A
		MCTP1
		HSPA14
		VPS4B
		RIPPLY3
		LPL
		GTF2H2
		SCG5
		CNOT2
		NCALD
		ARL4D
		SLC45A4
		STT3A
		IER2
		XPA
		PANK3
		NCOA7
		PARP14
		C2orf88
		TMTC2
		TSHZ1
		DNAJC13
		RHOT1
		GATAD2B
		PRAMEF8
		SETX
		RELL1
		GDF11
		SPG11
		LRRC27
		CDC14A
		SCLT1
		CAAP1
		PDE8A
		USP22
		DIS3L
		DYRK1B
		NOTCH2
		POU2F2
		ATP11C
		CWF19L2
		TNFRSF11A
		SLC39A10
		PPIP5K1
		MED13L
		CDC42BPA
		FADS6
		RNF207
		TMEM120B
		CEPT1
		PGGT1B
		CD247
		ARID2
		UBFD1
		NUAK2
		GMEB2
		SLC44A1
		DVL2
		EOGT
		CCDC63
		ATP6V0A1
		APTX
		ELL2
		PDE4D
		TTLL9
		PVR
		FNDC3A
		NKAIN2
		SEC14L4
		TMEM116
		BPTF
		CENPI
		LHFPL4
		INPP4A
		JUND
		SYN3
		HIF1A
		RND3
		RPH3A
		CSTF3
		NIPAL3
		MED14
		TCP11L1
		BTG2
		RIF1
		CREBRF
		ZDHHC17
		MAML1
		MAP3K2
		PCF11
		EGR2
		CLEC1A
		GNG3
		PCDHGC4
		GNB1
		PKN2
		BRPF1
		CAPRIN2
		ATRN
		AHCYL2
		CSNK1A1
		RASSF2
		EHF
		MRPS2
		MAPK6
		LRRK1
		KATNAL1
		ADAMTSL4
		SLC2A9
		CNOT6
		MAP4K3
		SLC4A1AP
		PEX13
		ARFGAP1
		IPCEF1
		NAA30
		CAMK2D
		XRN2
		SELE
		FRMD4B
		CPEB4
		ARHGAP31
		DPY19L3
		RMI2
		IKZF5
		CCR7
		RPRD2
		GUCA1B
		ACP2
		YWHAG
		U2SURP
		FRY
		FBXL18
		INTS12
		SPIB
		ZNF287
		METTL5
		DTX3L
		H3-3B
		NDEL1
		RORA
		CLCN6
		C16orf90
		FBXW2
		RAB11FIP2
		MYPOP
		RBM11
		PRRC2C
		MAMDC4
		ATE1
		GNAZ
		RCBTB1
		GSTO2
		ARID5B
		EIF4G3
		RTN2
		RBM27
		KLHL32
		YJEFN3
		PHIP
		NEDD4L
		KBTBD8
		RUFY3
		RHOC
		SPTY2D1
		CHD1
		GDAP2
		NTNG2
		SIK2
		MAP3K4
		GPR82
		IGF2BP3
		ZFYVE26
		PLEKHM3
		DUSP16
		GTF2H1
		PITPNA
		APOOL
		TRAF3
		IFT88
		EVI5
		TLR6
		TMEM68
		KLHL35
		TRIM2
		TMEM131
		SGPL1
		CELF4
		ENOX2
		TAF3
		HMOX1
		ITCH
		RBBP6
		TAF15
		ELOVL5
		ZNF770
		TMEM126B
		RHOB
		VGLL4
		METTL16
		DCUN1D3
		OLFM2
		TBC1D12
		MREG
		EMC1
		PAXBP1
		TRIM65
		ZRANB3
		CDC14B
		HELLS
		RHBDL2
		SEZ6
		PARP11
		NR6A1
		VAV2
		SEC24B
		AGFG2
		C6orf47
		C20orf144
		GPN1
		RFT1
		TNIP3
		UBE2V2
		RPRD1B
		HIVEP1
		SCFD2
		ZNF609
		INTS2
		CD40
		SLC16A4
		DNAJC24
		RNF214
		GFM2
		RNF150
		CAMK1D
		AKT2
		SBF2
		PANK2
		CCDC167
		ABHD1
		PAN3
		MNT
		EYA3
		KIF14
		RBM41
		NHLRC3
		DENND5B
		STARD8
		KLHL28
		AGO3
		MYNN
		GCOM1
		AMMECR1
		APOLD1
		RBMS1
		LOXL3
		TLN1
		NDUFA12
		SYNE2
[truncated: 339 more rows]

## Sheet: GSEA OCT Leading Edge Genes
Supplementary Table 1. GSEA Analysis of differentially expressed genes from RNA-sequencing of c-Kit+ miR-196b-/-Dnmt3a+/-Flt3ITD AML versus Dnmt3a+/-Flt3ITD AML.
Leading Edge Genes of OCT1_04 Enrichment Plot						Leading Edge Genes of OCT1_06 Enrichment Plot						Leading Edge Genes of OCT1_01 Enrichment Plot
Gene Symbol	Rank in Gene List	Rank Metric Score	Running ES	Core Enrichment		Gene Symbol	Rank in Gene List	Rank Metric Score	Running ES	Core Enrichment		Gene Symbol	Rank in Gene List	Rank Metric Score	Running ES	Core Enrichment
OPCML	58	3.65436	0.0171432	Yes		EVA1C	23	3.7242	0.0175362	Yes		KCTD4	6	3.9442	0.0221182	Yes
SLC7A11	90	3.55404	0.0359323	Yes		MBD5	67	3.63788	0.0329536	Yes		H2AC20	13	3.79582	0.0433854	Yes
PROKR2	132	3.43469	0.0531708	Yes		H2BC1	119	3.48099	0.0468843	Yes		H2AW	17	3.75543	0.0646714	Yes
ZBTB20	133	3.43469	0.0738247	Yes		PROKR2	132	3.43469	0.0638255	Yes		SLC7A11	90	3.55404	0.0790457	Yes
CHD2	175	3.33259	0.0904492	Yes		ZBTB20	133	3.43469	0.0817675	Yes		H2AC21	93	3.55404	0.0992602	Yes
ZNF407	182	3.30935	0.10985	Yes		CHD2	175	3.33259	0.095757	Yes		PROKR2	132	3.43469	0.115787	Yes
KCNJ13	187	3.29968	0.129358	Yes		MBNL1	288	3.15102	0.102877	Yes		ZBTB20	133	3.43469	0.135484	Yes
PTPRD	222	3.23667	0.145989	Yes		HOXC4	291	3.14774	0.119153	Yes		H2BC14	149	3.40033	0.153732	Yes
DIXDC1	284	3.16416	0.159935	Yes		OMG	307	3.12913	0.134248	Yes		KCNJ13	187	3.29968	0.169568	Yes
MBNL1	288	3.15102	0.178633	Yes		SLC4A4	564	2.80085	0.12753	Yes		H2BC3	374	3.00542	0.171285	Yes
HOXC4	291	3.14774	0.197395	Yes		FOXP1	610	2.77222	0.138258	Yes		LCOR	402	2.98513	0.186151	Yes
LCOR	402	2.98513	0.206182	Yes		BEND4	657	2.7254	0.148659	Yes		JARID2	434	2.94719	0.200466	Yes
HOXA3	606	2.77312	0.205946	Yes		POLG2	664	2.72237	0.162379	Yes		TRPS1	532	2.83232	0.208616	Yes
FOXP1	610	2.77222	0.222367	Yes		ZEB1	709	2.68753	0.172749	Yes		HOXA3	606	2.77312	0.218428	Yes
PTEN	648	2.73542	0.235733	Yes		EP300	726	2.66967	0.18536	Yes		FOXP1	610	2.77222	0.234076	Yes
TP53INP2	738	2.65817	0.244304	Yes		TP53INP2	738	2.65817	0.198329	Yes		STAG1	627	2.75628	0.248547	Yes
KCNQ5	808	2.59276	0.254147	Yes		CELF2	787	2.60376	0.207927	Yes		PTEN	648	2.73542	0.262565	Yes
TPD52	936	2.49248	0.258555	Yes		SCN3A	867	2.54434	0.21463	Yes		BEND4	657	2.7254	0.277527	Yes
AGBL4	952	2.47452	0.272186	Yes		PLXNA2	895	2.52322	0.225559	Yes		TP53INP2	738	2.65817	0.286097	Yes
MAB21L2	975	2.44791	0.285073	Yes		CREB5	900	2.52142	0.238397	Yes		DLL3	758	2.63974	0.29965	Yes
ZBTB10	1046	2.38991	0.293613	Yes		BAZ1A	962	2.46311	0.246176	Yes		ZFX	800	2.59299	0.311099	Yes
ARF6	1077	2.36525	0.305337	Yes		ZBTB10	1046	2.38991	0.251739	Yes		GCM1	883	2.5285	0.318758	Yes
YTHDC2	1161	2.2976	0.312239	Yes		PLSCR2	1062	2.37398	0.262889	Yes		CSMD3	922	2.50341	0.329944	Yes
C21orf62	1233	2.23244	0.319748	Yes		CBFA2T2	1066	2.37145	0.275026	Yes		DGKG	940	2.48689	0.342787	Yes
NFIA	1239	2.22569	0.332716	Yes		NDST4	1078	2.36517	0.286464	Yes		ASXL1	1088	2.35766	0.344043	Yes
RUNX1	1287	2.18381	0.341932	Yes		PLAG1	1106	2.34053	0.296439	Yes		ADNP	1098	2.34264	0.356727	Yes
RELCH	1307	2.16437	0.353365	Yes		NFIB	1127	2.32278	0.306905	Yes		REL	1152	2.30087	0.3655	Yes
PAX6	1309	2.16276	0.366287	Yes		MAP4K5	1156	2.29867	0.316577	Yes		NFIA	1239	2.22569	0.371088	Yes
C8orf34	1321	2.15406	0.378323	Yes		YTHDC2	1161	2.2976	0.328246	Yes		SKIL	1250	2.21888	0.382979	Yes
OMD	1447	2.06253	0.380313	Yes		WDR33	1163	2.29739	0.340163	Yes		PAX6	1309	2.16276	0.390542	Yes
ACKR4	1588	1.96642	0.380475	Yes		HCAR3	1223	2.24377	0.346964	Yes		PRDM10	1405	2.09437	0.394627	Yes
CHM	1600	1.95632	0.391322	Yes		NFIA	1239	2.22569	0.357339	Yes		HPCAL4	1452	2.05951	0.4026	Yes
CHD6	1710	1.87008	0.393488	Yes		SEMA6A	1297	2.17581	0.363952	Yes		NRXN1	1608	1.94886	0.400844	Yes
SMARCA2	1831	1.80127	0.394323	Yes		ATP13A3	1371	2.11694	0.368922	Yes		HIVEP3	1613	1.93923	0.411631	Yes
CNTF	1887	1.7628	0.400341	Yes		CHD9	1456	2.05732	0.372664	Yes		NXT2	1664	1.9071	0.418396	Yes
JAM3	1955	1.7215	0.405111	Yes		SCUBE3	1488	2.03269	0.380697	Yes		MAF	1705	1.87467	0.42581	Yes
CNOT2	1971	1.71056	0.414148	Yes		DUSP10	1539	1.99998	0.386974	Yes		NUFIP2	1750	1.84227	0.432704	Yes
NCALD	1972	1.71037	0.424433	Yes		FBXW7	1550	1.9961	0.396568	Yes		LETM2	1875	1.77022	0.43251	Yes
TMTC2	1984	1.70371	0.433762	Yes		VPS37A	1559	1.98611	0.406275	Yes		ZSCAN20	1881	1.76689	0.442225	Yes
NOTCH2	2008	1.68738	0.441993	Yes		MAF	1705	1.87467	0.403976	Yes		SESN3	1940	1.72895	0.447301	Yes
EHF	2071	1.64245	0.446704	Yes		ELP4	1718	1.85838	0.412683	Yes		LPL	1969	1.71319	0.45479	Yes
CPEB4	2089	1.63483	0.455119	Yes		CHML	1740	1.8447	0.420568	Yes		EGR2	2059	1.65267	0.456842	Yes
H3-3B	2109	1.61709	0.46326	Yes		PTPN1	1792	1.81634	0.425803	Yes		SPIB	2104	1.62425	0.462486	Yes
NR6A1	2197	1.56357	0.465415	Yes		RARB	1830	1.80148	0.432128	Yes		H3-3B	2109	1.61709	0.471426	Yes
MNT	2229	1.54279	0.47211	Yes		CNTF	1887	1.7628	0.436666	Yes		SPTY2D1	2138	1.59904	0.47826	Yes
PRDM2	2275	1.50302	0.477399	Yes		TTBK2	1890	1.76122	0.445699	Yes		RHOB	2181	1.57461	0.483785	Yes
PPP3CB	2327	1.46812	0.481979	Yes		SLC44A1	2025	1.67223	0.44326	Yes		NR6A1	2197	1.56357	0.491501	Yes
CASK	2341	1.45573	0.48965	Yes		INPP4A	2041	1.66419	0.450702	Yes		CSRNP3	2346	1.45427	0.487493	Yes
LRMDA	2380	1.44133	0.495151	Yes		H3-3B	2109	1.61709	0.453562	Yes		E2F3	2451	1.40068	0.486848	Yes
PBX1	2500	1.36604	0.493452	Yes		KBTBD8	2135	1.59958	0.459833	Yes		TCF4	2483	1.37823	0.492166	Yes
POU2F1	2519	1.35671	0.500111	Yes		CELF4	2169	1.58063	0.465337	Yes		PBX1	2500	1.36604	0.498665	Yes
ANKRD17	2642	1.28955	0.497702	Yes		DCUN1D3	2184	1.57255	0.472384	Yes		ZEB2	2503	1.3636	0.506318	Yes
FNBP1	2706	1.24843	0.499961	Yes		MNT	2229	1.54279	0.476774	Yes		POU2F1	2519	1.35671	0.512846	Yes
PHKA1	2762	1.21449	0.502683	Yes		AMMECR1	2239	1.53313	0.484032	Yes		DIP2B	2588	1.31567	0.514718	Yes
PURA	2897	1.12249	0.49827	Yes		SYNE2	2245	1.52755	0.491595	Yes		MBIP	2630	1.29298	0.518712	Yes
BCL6	3013	1.06327	0.495083	Yes		LIN54	2344	1.45504	0.491023	Yes		LYN	2689	1.26252	0.521113	Yes
HDAC9	3049	1.04567	0.498455	Yes		LRMDA	2380	1.44133	0.495633	Yes		CD180	2754	1.2189	0.522764	Yes
JAZF1	3103	1.01395	0.500138	Yes		E2F3	2451	1.40068	0.497112	Yes		NUDT3	2974	1.08365	0.510707	No
PPIP5K2	3146	0.984694	0.50256	Yes		CACNB3	2473	1.38102	0.502575	Yes		RHOBTB1	3023	1.05886	0.512775	No
GALNT1	3154	0.98326	0.507889	Yes		NCOA3	2485	1.37606	0.508846	Yes		HDAC9	3049	1.04567	0.516685	No
NFIX	3226	0.943627	0.507649	Yes		TLE3	2490	1.37308	0.515685	Yes		NFIX	3226	0.943627	0.507413	No
MID1	3267	0.928054	0.509898	Yes		NSD1	2521	1.35603	0.520267	Yes		MID1	3267	0.928054	0.509398	No
NSF	3274	0.925974	0.514966	Yes		AMIGO3	2667	1.27703	0.514845	Yes		UTP18	3316	0.900992	0.51056	No
FOXP2	3331	0.895187	0.515684	Yes		HIPK1	2674	1.27278	0.520994	Yes		ZHX2	3329	0.895873	0.514697	No
TSPAN13	3388	0.86727	0.516234	Yes		TRERF1	2699	1.25354	0.52554	Yes		TSPAN13	3388	0.86727	0.514831	No
AHCY	3423	0.851593	0.518523	Yes		SAT1	2813	1.1877	0.522321	Yes		MITF	3430	0.846806	0.516267	No
MITF	3430	0.846806	0.523115	Yes		KLHL11	2825	1.17618	0.527547	Yes		GPR85	3507	0.810869	0.514576	No
GPR85	3507	0.810869	0.52166	Yes		SULF2	2933	1.10238	0.524383	Yes		CEP41	3510	0.809965	0.519054	No
XYLT2	3531	0.798476	0.524545	Yes		REST	2971	1.08567	0.526968	Yes		CCND1	3591	0.775144	0.516825	No
PRKCB	3562	0.786897	0.526778	Yes		NLK	3043	1.04718	0.526517	Yes		TBXAS1	3717	0.716779	0.510506	No
PKP4	3586	0.776983	0.529534	Yes		HOXB4	3073	1.03558	0.529509	Yes		NEIL3	3720	0.714121	0.514435	No
CCND1	3591	0.775144	0.533862	Yes		CDKL5	3078	1.03385	0.534576	Yes		TRAF3IP2	3784	0.686445	0.513115	No
MEF2C	3625	0.757597	0.535669	Yes		CARS1	3243	0.939735	0.525808	No		BCOR	3927	0.617215	0.504808	No
NPHP4	3649	0.745347	0.538235	Yes		ZHX2	3329	0.895873	0.523399	No		ID3	3932	0.613132	0.50799	No
FGF13	3703	0.72111	0.538156	Yes		FOXP2	3331	0.895187	0.527992	No		TSC1	3974	0.601323	0.508018	No
TBXAS1	3717	0.716779	0.541383	Yes		P2RY10	3391	0.867133	0.527601	No		SH3BGRL	3977	0.600715	0.511296	No
SH3BGRL	3977	0.600715	0.523419	No		ATP2B1	3467	0.83016	0.525683	No		PPP2R3A	4078	0.555524	0.506139	No
PPP2R3A	4078	0.555524	0.518429	No		MTRF1L	3511	0.809824	0.526327	No		MAP2K6	4097	0.54385	0.507756	No
MAP2K6	4097	0.54385	0.5202	No		ZNF366	3571	0.784414	0.525504	No		KLF12	4330	0.45444	0.491006	No
NCAM1	4197	0.501464	0.514968	No		PKP4	3586	0.776983	0.528396	No		CADM1	4386	0.422712	0.488841	No
CD86	4235	0.488246	0.514822	No		CCDC116	3689	0.726851	0.523686	No		DUSP6	4458	0.396511	0.485191	No
CADM1	4386	0.422712	0.504868	No		ZRANB1	3712	0.719114	0.525608	No		ATF7IP	4481	0.38578	0.485568	No
MEIS1	4437	0.401146	0.503115	No		VAMP2	3734	0.706055	0.527545	No		PHC2	4483	0.385095	0.487693	No
EYA1	4492	0.380396	0.500904	No		ALDH1A2	3740	0.702595	0.530798	No		ACBD4	4593	0.347873	0.480594	No
ACBD4	4593	0.347873	0.494665	No		GARRE1	3818	0.666889	0.52786	No		CRACR2B	4690	0.316119	0.474398	No
C12orf57	4649	0.333058	0.492086	No		NRAS	3874	0.646863	0.526652	No		ATP1B2	4706	0.310968	0.47493	No
ATP1B2	4706	0.310968	0.489291	No		SH3BGRL	3977	0.600715	0.521284	No		TTI2	4765	0.29812	0.4718	No
TTI2	4765	0.29812	0.486252	No		PEPD	4192	0.504996	0.506075	No		DLGAP4	4783	0.291113	0.472051	No
CUX1	4802	0.286285	0.484974	No		EYA1	4492	0.380396	0.483127	No		NFYB	4787	0.290433	0.473467	No
NSMCE3	4994	0.228599	0.470438	No		AGBL2	4495	0.380014	0.484945	No		PFKFB1	4801	0.286285	0.474024	No
RGL1	5073	0.209758	0.465201	No		TMEM127	4533	0.364773	0.483765	No		BCO2	4885	0.262578	0.468605	No
DMD	5311	0.141763	0.44631	No		SCAF4	4562	0.357491	0.483298	No		SREBF2	4966	0.234964	0.463278	No
SCML4	5556	0.0734617	0.426426	No		CD36	4586	0.349856	0.483207	No		NSMCE3	4994	0.228599	0.462336	No
PLAGL1	5713	0.0438283	0.413693	No		ADNP2	4720	0.308866	0.473729	No		SEC22A	5001	0.226604	0.463135	No
NCOA5	5739	0.038966	0.411845	No		DPYSL3	4735	0.305373	0.474156	No		DMD	5311	0.141763	0.438168	No
GAB2	5792	0.0295417	0.407691	No		DLGAP4	4783	0.291113	0.471758	No		CPD	5355	0.130549	0.435329	No
SOX5	5902	0.0116967	0.398681	No		NFYB	4787	0.290433	0.473025	No		GPR4	5434	0.103536	0.429415	No
HS3ST1	6031	0	0.388018	No		CUX1	4802	0.286285	0.473353	No		SCML4	5556	0.0734617	0.419741	No
SKIDA1	6064	0	0.385352	No		AGRP	4986	0.23102	0.459298	No		SLC25A35	5637	0.056754	0.413392	No
THRA	6107	0	0.381853	No		ZFPM1	5014	0.22361	0.458214	No		GAB2	5792	0.0295417	0.400714	No
EIF4A1	6147	0	0.378604	No		C3orf14	5075	0.209467	0.454305	No		SLC24A3	5805	0.0272213	0.399869	No
ZC3H14	6238	0	0.371107	No		USP28	5155	0.184573	0.448681	No		CRYZL1	5835	0.0212528	0.397571	No
ZFC3H1	6251	0	0.370107	No		THAP12	5201	0.17302	0.445832	No		LLGL2	5850	0.0198116	0.396517	No
PI4KB	6387	0	0.358861	No		MECOM	5452	0.0980134	0.425495	No		SOX5	5902	0.0116967	0.392329	No
STX12	6456	0	0.353196	No		FOXN3	5474	0.0937333	0.424233	No		MTUS1	5936	0.00341247	0.389595	No
RHOBTB2	6500	0	0.349614	No		CLN5	5536	0.0777803	0.419552	No		TCTEX1D1	5946	0.00250703	0.388858	No
UCKL1	6571	0	0.343782	No		SOX5	5902	0.0116967	0.389174	No		SLC25A12	5957	8.25975e-07	0.388024	No
BCL2L1	6645	0	0.337701	No		HS3ST1	6031	0	0.378499	No		LRCH4	5995	0	0.384937	No
C2CD5	6662	0	0.336368	No		EIF4A1	6147	0	0.368908	No		SKIDA1	6064	0	0.379264	No
THAP2	6711	0	0.33237	No		IMMP1L	6159	0	0.367991	No		THRA	6107	0	0.37576	No
ARPC5	6845	0	0.32129	No		PDE4D	6246	0	0.360819	No		ATP6V0C	6226	0	0.365915	No
LMNA	6953	0	0.312376	No		MARCKSL1	6281	0	0.357984	No		PDE4D	6246	0	0.36433	No
PRRC2A	7193	-0.00850864	0.292517	No		SRPK2	6516	0	0.338469	No		ZFC3H1	6251	0	0.363996	No
PATZ1	7253	-0.0216701	0.287733	No		SRSF1	6577	0	0.333465	No		ITPR3	6499	0	0.343389	No
COMMD10	7613	-0.102502	0.258442	No		ATP1B1	6672	0	0.325626	No		RHOBTB2	6500	0	0.343389	No
FES	7623	-0.10675	0.258335	No		LYRM1	6697	0	0.323625	No		ITSN1	6550	0	0.339301	No
GDI1	7654	-0.114036	0.256521	No		RCOR1	6720	0	0.32179	No		FAM117A	6561	0	0.338466	No
SLC35C2	8038	-0.216343	0.225916	No		SATB1	6725	0	0.321456	No		C2CD5	6662	0	0.330123	No
NIN	8467	-0.33565	0.19228	No		ASAH1	6768	0	0.317954	No		ALDH1A1	6683	0	0.328455	No
ZNF362	8486	-0.341424	0.192833	No		HNRNPA0	6864	0	0.310031	No		THAP2	6711	0	0.326202	No
TOPBP1	8531	-0.355938	0.191308	No		BCL2	7156	-0.000491498	0.285765	No		HORMAD2	6742	0	0.323699	No
SRSF7	8545	-0.358324	0.19238	No		TMEM178A	7345	-0.0396246	0.270294	No		FCHSD1	7185	-0.00658969	0.286861	No
CCDC91	8571	-0.367905	0.19251	No		GALNT12	7707	-0.130817	0.240871	No		PRRC2A	7193	-0.00850864	0.286325	No
ARHGAP30	8621	-0.387858	0.19076	No		ARF3	7716	-0.134752	0.240908	No		OPA3	7196	-0.0096941	0.286214	No
HOXA10	8691	-0.40947	0.187474	No		FGFR3	7934	-0.190317	0.223805	No		LIPG	7254	-0.021886	0.281584	No
CDC42EP3	9237	-0.595452	0.145653	No		NME3	7938	-0.192221	0.224559	No		TCF12	7301	-0.0296958	0.277917	No
TSPYL2	9284	-0.609181	0.145484	No		CIAO1	7968	-0.19984	0.223185	No		PPP1CC	7453	-0.0644949	0.265688	No
ARMCX4	9565	-0.730739	0.126553	No		LMO1	8108	-0.232723	0.212808	No		HOXA5	7465	-0.0673818	0.265157	No
FAM50A	9570	-0.731668	0.13062	No		HOXA7	8229	-0.270055	0.204212	No		SRF	7518	-0.0803653	0.26128	No
LMO4	9575	-0.737538	0.134721	No		YRDC	8285	-0.288651	0.201133	No		PDGFRB	7751	-0.143319	0.242745	No
C8orf82	9897	-0.872839	0.113229	No		SREK1	8861	-0.466551	0.155617	No		ZNF428	7997	-0.207156	0.223493	No
IRAK1	10021	-0.926759	0.108555	No		MCTS1	8917	-0.485087	0.153564	No		KIF13A	8057	-0.22154	0.219841	No
LUC7L3	10171	-0.981006	0.102042	No		PELP1	8933	-0.490027	0.154873	No		CITED2	8099	-0.231383	0.217747	No
LAMTOR5	11029	-1.3993	0.0390635	No		CDC42EP3	9237	-0.595452	0.132715	No		YRDC	8285	-0.288651	0.203968	No
UQCC2	11119	-1.44826	0.0403582	No		GEMIN7	9354	-0.635367	0.12636	No		NIN	8467	-0.33565	0.190792	No
ITM2B	11248	-1.52888	0.0388887	No		ZNF296	9367	-0.642254	0.128714	No		PMEL	8492	-0.342706	0.190755	No
ANKRD39	11249	-1.5289	0.0480825	No		PIM2	9369	-0.642923	0.131989	No		ITPRIP	8654	-0.396421	0.179596	No
STOML2	11845	-2.143	0.0114023	No		EIF4E	9434	-0.672447	0.130165	No		ADORA2A	8659	-0.397706	0.181543	No
NDUFA4	11878	-2.20447	0.0219927	No		HNRNPLL	9585	-0.74241	0.121533	No		HOXA10	8691	-0.40947	0.181305	No
						KCTD5	9782	-0.824844	0.109497	No		UBE2S	8971	-0.501569	0.160904	No
						SRSF6	9943	-0.89349	0.100821	No		PLEKHA6	9024	-0.518061	0.159536	No
						LUC7L3	10171	-0.981006	0.0870142	No		NEDD4	9190	-0.580938	0.149102	No
						C1orf122	10257	-1.02034	0.0852556	No		BTK	9205	-0.583374	0.151279	No
						CREBZF	10275	-1.02578	0.0891963	No		CDC42EP3	9237	-0.595452	0.152108	No
						LY6G5B	10635	-1.18164	0.0654298	No		TSPYL2	9284	-0.609181	0.151763	No
						NDRG2	10658	-1.1915	0.0698192	No		PIM2	9369	-0.642923	0.148442	No
						SCNN1A	10745	-1.23935	0.0691212	No		LMO4	9575	-0.737538	0.135568	No
						DHRS4	10894	-1.31055	0.0636246	No		EGLN3	9867	-0.860916	0.116227	No
						CPNE1	10941	-1.34028	0.0667897	No		DOK3	10011	-0.920799	0.109577	No
						RPA2	11342	-1.59049	0.0417397	No		IRAK1	10021	-0.926759	0.114141	No
						TSNAX	11911	-2.27208	0.00623963	No		C1orf122	10257	-1.02034	0.100386	No
						FDX2	12011	-2.47735	0.0109245	No		GUCA1A	10484	-1.11034	0.0878981	No
												RCAN1	10615	-1.17132	0.0837693	No
												UQCC2	11119	-1.44826	0.050109	No
												ING1	11573	-1.78207	0.0225345	No
												CDK2	11788	-2.04738	0.0164214	No
												TSNAX	11911	-2.27208	0.0192726	No
